# Supplementary material for: Correction: Distinct Distal Gut Microbiome Diversity and Composition in Healthy Children from Bangladesh and the United States
Source: PLoS One. 2026 Mar 2;21(3):e0343568. doi: 10.1371/journal.pone.0343568 (PMC12952567; doi:10.1371/journal.pone.0343568)
Supplement: S1 Data — (XLS) [file pone.0343568.s001.xls]

## Sheet: rarified_6596_genus_table_all_s
Genus	BC9F1	BC9F2	BC9F3	BC9F4	BC9F5	BC13F1	BC13F2	BC13F3	BC13F4	BC13F5	BC12M1	BC12M2	BC12M3	BC12M4	BC12M5	BC13M1	BC13M2	BC13M3	BC13M4	BC13M5	UC12F1	UC12F2	UC12F3	UC12F4	UC12F5	UC12F6	UC14F1	UC14F2	UC14F3	UC14F4	UC14F5	UC14F6	UC10M1	UC10M2	UC10M3	UC10M4	UC10M5	UC10M6	UC13M1	UC13M2	UC13M3	UC13M4	UC13M5	UC13M6	BK8F	BK9F	BA35F	BA25M	BA33M
d__Bacteria;Other;Other;Other;Other;Other;Other	1	0	11	28	2	14	25	17	32	28	5	4	1	0	64	5	6	5	22	20	4	15	0	1	10	9	20	5	3	10	6	0	9	6	11	10	4	3	8	6	20	3	23	5	2	0	0.5	1	11
d__Bacteria;p__Actinobacteria_1;c__Actinobacteria_1;o__Actinomycetales_1;f__Nocardioidaceae_1;g__Propionicimonas;Other	0	0	0	0	0	0	0	0	0	0	1	0	0	0	19	0	0	0	0	0	0	0	0	0	0	0	0	0	0	0	0	0	0	0	0	0	0	0	0	0	0	0	0	0	0	0	0	0	0
d__Bacteria;p__Actinobacteria_1;c__Actinobacteria_1;o__Actinomycetales_2;f__Actinomycetaceae;g__Actinomyces_1;Other	0	4	0	1	2	0	1	0	0	1	0	0	2	0	0	1	0	0	0	0	0	0	0	0	0	0	0	3	0	0	0	1	0	0	0	0	0	0	0	0	0	0	0	0	3.5	2	2.5	0.5	0
d__Bacteria;p__Actinobacteria_1;c__Actinobacteria_1;o__Actinomycetales_2;f__Micrococcaceae_1;g__Rothia;Other	39	4	0	0	0	1	0	0	0	0	161	0	0	1	22	3	22	0	0	2	0	0	0	0	0	0	0	0	0	0	0	0	0	0	0	0	0	1	0	0	0	0	0	0	0	0	9	0	1
d__Bacteria;p__Actinobacteria_1;c__Actinobacteria_1;o__Bifidobacteriales;f__Bifidobacteriaceae;g__Bifidobacterium_1;Other	433	54	25	22	105	14	10	64	21	27	7	2	45	4	63	17	32	34	3	11	5	0	1	0	1	12	9	3	0	9	2	14	8	5	4	22.5	20	153	14	30	2	4	2	3	7	71.5	12	541.5	10
d__Bacteria;p__Actinobacteria_2;c__Actinobacteria_2;o__Coriobacteriales;f__Coriobacteriaceae;g__Collinsella;Other	0	0	0	0	0	0	0	0	0	0	0	0	0	0	0	0	0	0	0	0	0	0	0	0	0	0	0	24	2	1	28	1	0	0	0	0	0	0	0	0	0	0	0	0	0	0	0	0.5	0.5
d__Bacteria;p__Actinobacteria_2;c__Actinobacteria_2;o__Coriobacteriales;f__Coriobacteriaceae;g__Olsenella;Other	0	0	54	0	0	0	7	0	0	0	0	0	0	0	0	0	0	0	0	1	0	0	0	0	0	0	0	0	0	0	0	0	0	0	0	0	0	0	0	0	0	0	0	0	0	0	0	0	0
d__Bacteria;p__Actinobacteria_2;c__Actinobacteria_2;o__Coriobacteriales;f__Coriobacteriaceae;g__Unclassified_Coriobacteriaceae_2;Other	0	6	1	3	0	0	6	1	2	7	0	0	3	1	0	3	0	1	3	3	0	0	0	0	0	0	0	0	0	0	0	0	0	0	0	0	0	0	0	0	0	0	0	0	0	0	3.5	0	4.5
d__Bacteria;p__Actinobacteria_2;c__Actinobacteria_2;o__Coriobacteriales;f__Coriobacteriaceae;Other;Other	0	0	1	0	0	4	16	10	0	0	0	0	0	0	0	1	0	0	0	33	0	0	0	0	0	0	0	0	0	0	0	0	0	0	0	0	0	0	0	0	0	0	0	0	0	0	0	0	0
d__Bacteria;p__Actinobacteria_2;c__Actinobacteria_2;o__Coriobacteriales;f__Unclassified_Coriobacteriales;g__Unc_Unclassified_Coriobacteriales;Other	0	0	15	9	9	3	0	1	0	0	4	0	1	0	4	8	6	9	0	1	0	0	0	0	0	0	0	0	0	0	0	0	40	78	35	1	1	43	0	0	0	0	0	0	1	0	0	0	1
d__Bacteria;p__Actinobacteria_2;c__Actinobacteria_2;o__Coriobacteriales;Other;Other;Other	0	0	2	4	0	0	0	1	31	5	0	0	0	0	0	4	2	0	0	0	0	0	0	0	0	0	0	0	0	0	0	0	0	0	0	0	0	0	0	0	0	0	0	0	2	0	4.5	0	0.5
d__Bacteria;p__Bacteroidetes;c__Bacteroidia;o__Bacteroidales;f__Bacteroidaceae;g__Bacteroides;Other	0	1	1	546	0	0	1154	0	10	8	0	8	0	1	1	1	2	0	7	56	3013	3434	4163	4889	4826	2806	503	1586	4545	3950	2748	2961	391	176	41	191	624	483	4273	3192	3746	5476	4423	4260	10.5	0.5	2.5	0.5	0.5
d__Bacteria;p__Bacteroidetes;c__Bacteroidia;o__Bacteroidales;f__Porphyromonadaceae_1;g__Parabacteroides_1;Other	0	0	1	7	0	0	2	0	0	0	1	16	1	0	0	10	0	0	2	1	132	16	33	106	46	62	8	42	222	403	241	200	0	0	0	0	0	0	193	100	54	20	97	125	4	0	3	0	1
d__Bacteria;p__Bacteroidetes;c__Bacteroidia;o__Bacteroidales;f__Porphyromonadaceae_1;g__Porphyromonas;Other	0	0	0	9	1	0	1	0	2	0	0	1	1	0	0	0	0	0	0	0	0	0	0	0	0	0	0	0	0	2	0	0	0	0	0	0.5	0	0	0	0	0	2	0	0	0	0	0	0	0
d__Bacteria;p__Bacteroidetes;c__Bacteroidia;o__Bacteroidales;f__Porphyromonadaceae_2;g__Odoribacter;Other	0	0	0	0	0	0	0	0	0	0	0	1	0	0	0	0	0	0	2	0	31	22	20	26	19	25	0	0	0	0	0	0	3	0	2	0.5	3	13	9	3	5	48	38	26	0.5	0	0	0	0
d__Bacteria;p__Bacteroidetes;c__Bacteroidia;o__Bacteroidales;f__Porphyromonadaceae_2;g__Unclassified_Porphyromonadaceae_2;Other	0	0	0	0	0	0	0	0	0	0	0	1	0	0	0	0	0	0	0	0	3	1	5	1	0	0	0	0	0	0	0	0	0	0	0	0	0	0	0	0	0	0	0	0	1	0	0	0	0
d__Bacteria;p__Bacteroidetes;c__Bacteroidia;o__Bacteroidales;f__Prevotellaceae;g__Prevotella;Other	553	84	120	335	188	121	308	671	181	123	1077	4677	919	3686	142	335	1031	476	2637	436	0	0	1	2	0	0	0	0	0	0	0	2	0	0	0	0	0	0	0	0	0	3	0	1	10.5	2.5	841	127	263
d__Bacteria;p__Bacteroidetes;c__Bacteroidia;o__Bacteroidales;f__Prevotellaceae;g__Unclassified_Prevotellaceae;Other	0	0	0	0	0	0	0	0	0	0	0	9	0	5	13	4	1	1	59	1	0	0	0	0	0	0	0	0	0	0	0	0	10	7	2	2	69	5	0	0	0	0	0	0	0	0	0	0	0
d__Bacteria;p__Bacteroidetes;c__Bacteroidia;o__Bacteroidales;f__Rikenellaceae;g__Alistipes;Other	0	0	0	0	0	0	4	0	0	1	2	0	0	0	0	0	0	0	0	0	53	19	20	11	9	34	0	1	24	38	0	6	469	109	154	76	20	283	33	14	28	72	95	87	8	0	0.5	0	0
d__Bacteria;p__Bacteroidetes;c__Bacteroidia;o__Bacteroidales;f__Rikenellaceae;g__Unclassified_Rikenellaceae;Other	0	0	0	0	0	0	0	0	0	0	0	0	0	0	0	0	0	0	0	0	15	2	3	6	3	12	0	0	1	2	0	0	22	8	19	7.5	6	27	0	0	0	0	0	0	0.5	0	0	0	0
d__Bacteria;p__Bacteroidetes;c__Bacteroidia;o__Bacteroidales;f__Unclassified_Bacteroidales_3;g__Unc_Unclassified_Bacteroidales_3;Other	0	1	99	132	0	141	482	537	142	69	148	106	13	3	204	225	18	16	638	841	0	0	0	0	0	0	2	0	47	35	22	30	0	0	0	0	0	0	0	0	0	0	0	0	3	0	8	0	21.5
d__Bacteria;p__Bacteroidetes;c__Bacteroidia;o__Bacteroidales;f__Unclassified_Bacteroidales_4;g__Unc_Unclassified_Bacteroidales_4;Other	0	0	10	0	0	0	0	0	0	0	0	2	0	0	27	0	0	0	0	4	0	0	0	0	0	0	0	0	0	0	0	0	0	0	0	0	0	0	0	0	0	0	0	0	0	0	0	0	1.5
d__Bacteria;p__Bacteroidetes;c__Bacteroidia;o__Bacteroidales;Other;Other;Other	0	0	0	0	0	0	9	2	0	0	1	0	0	0	0	2	0	0	10	6	14	9	20	12	36	16	0	0	7	11	2	1	1	0	0	0	1	1	13	11	9	20	10	14	0	0	0	0	0
d__Bacteria;p__Bacteroidetes;c__Flavobacteria;o__Flavobacteriales;f__Flavobacteriaceae_1;g__Chryseobacterium;Other	0	3	0	0	3	0	0	1	1	2	145	1	0	0	3	0	0	0	0	0	0	0	0	0	0	0	0	0	0	0	0	0	0	0	0	0	0	0	0	0	0	0	0	0	0	0	0	1	0
d__Bacteria;p__Bacteroidetes;c__Flavobacteria;o__Flavobacteriales;f__Flavobacteriaceae_1;g__Haloanella;Other	0	0	0	0	0	0	0	0	0	0	34	0	1	0	144	0	0	0	0	0	0	0	0	0	0	0	0	0	0	0	0	0	0	0	0	0	0	0	0	0	0	0	0	0	0	0	0	0	0
d__Bacteria;p__Bacteroidetes;c__Flavobacteria;o__Flavobacteriales;f__Flavobacteriaceae_1;g__Sejongia;Other	0	0	0	0	0	0	0	0	0	0	8	0	0	0	2	0	0	0	0	0	0	0	0	0	0	0	0	0	0	0	0	0	0	0	0	0	0	0	0	0	0	0	0	0	0	0	0	0.5	0
d__Bacteria;p__Bacteroidetes;c__Flavobacteria;o__Flavobacteriales;f__Flavobacteriaceae_1;g__Unclassified_Flavobacteriaceae_1_2;Other	0	0	0	0	0	0	0	0	0	0	41	0	0	0	23	0	0	0	0	0	0	0	0	0	0	0	0	0	0	0	0	0	0	0	0	0	0	0	0	0	0	0	0	0	0	0	0	0	0
d__Bacteria;p__Bacteroidetes;c__Flavobacteria;o__Flavobacteriales;f__Flavobacteriaceae_1;Other;Other	0	0	0	0	0	1	0	0	3	0	293	0	0	0	475	0	0	0	0	0	0	0	0	0	0	0	0	0	0	0	0	0	0	0	0	0	0	0	0	0	0	0	0	0	0	0	0	0	0
d__Bacteria;p__Bacteroidetes;c__Flavobacteria;o__Flavobacteriales;f__Flavobacteriaceae_2;g__Unclassified_Flavobacteriaceae_2_1;Other	0	0	0	0	0	0	0	0	0	0	8	0	0	0	38	0	0	0	0	0	0	0	0	0	0	0	0	0	0	0	0	0	0	0	0	0	0	0	0	0	0	0	0	0	0	0	0	0	0
d__Bacteria;p__Bacteroidetes;c__Sphingobacteria;o__Sphingobacteriales;f__Sphingobacteriaceae;g__Pedobacter;Other	0	0	0	0	0	0	0	0	0	0	11	0	0	0	2	0	0	0	0	0	0	0	0	0	0	0	0	0	0	0	0	0	0	0	0	0	0	0	0	0	0	0	0	0	0	0	0	0	0
d__Bacteria;p__Bacteroidetes;c__Sphingobacteria;o__Sphingobacteriales;f__Sphingobacteriaceae;g__Sphingobacterium;Other	0	0	0	0	0	0	0	0	0	0	338	0	0	0	240	0	0	0	0	0	0	0	0	0	0	0	0	0	0	0	0	0	0	0	0	0	0	0	0	0	0	0	0	0	0	0	0	0	0
d__Bacteria;p__Bacteroidetes;c__Sphingobacteria;o__Sphingobacteriales;f__Unclassified_Sphingobacteriales_4;g__Unc_Unclassified_Sphingobacteriales_4_6;Other	0	0	0	0	0	0	0	1	0	0	0	0	0	0	16	0	0	0	0	0	0	0	0	0	0	0	0	0	0	0	0	0	0	0	0	0	0	0	0	0	0	0	0	0	0	0	0	0	0
d__Bacteria;p__Cyanobacteria;c__4C0d-2;o__YS2;f__Unclassified_YS2;g__Unc_Unclassified_YS2;Other	0	0	5	78	0	1	6	201	368	0	16	58	19	2	63	35	6	34	0	9	0	0	0	0	0	0	0	0	0	0	0	0	0	0	0	0	0	0	0	0	0	0	0	0	43.5	0	0.5	0.5	139
d__Bacteria;p__Cyanobacteria;c__Chloroplast;o__Streptophyta;f__Unclassified_Streptophyta;g__Unc_Unclassified_Streptophyta;Other	2	0	2	1	1	6	4	0	5	3	1	0	1	0	0	1	4	10	0	0	0	2	0	0	0	0	0	0	5	0	0	1	0	0	0	0	0	8	0	0	0	0	0	0	0.5	0	1	0.5	0
d__Bacteria;p__Elusimicrobia;c__Elusimicrobia;o__Elusimicrobiales;f__Elusimicrobiaceae;g__Unclassified_Elusimicrobiaceae;Other	0	0	19	0	0	0	6	1	3	1	0	0	0	0	93	0	0	0	1	1	0	0	0	0	0	0	0	0	0	0	0	0	0	0	0	0	0	0	0	0	0	0	0	0	0	0	0	0	0
d__Bacteria;p__Firmicutes_2;c__Bacilli;o__Gemellales;f__Gemellaceae;g__Gemella;Other	0	3	0	1	0	3	0	0	0	0	0	0	1	0	0	0	2	0	0	0	0	1	0	0	0	0	0	5	0	0	0	0	0	0	0	0.5	1	1	0	1	0	0	0	0	0	0	10.5	5.5	0
d__Bacteria;p__Firmicutes_2;c__Bacilli;o__Lactobacillales;f__Carnobacteriaceae_1;g__Granulicatella;Other	0	15	0	0	0	1	0	0	0	0	0	0	0	0	0	0	1	0	0	0	0	0	0	0	0	0	0	1	0	0	0	0	0	0	0	0	1	0	0	0	0	0	0	0	0	0	2.5	5	0
d__Bacteria;p__Firmicutes_2;c__Bacilli;o__Lactobacillales;f__Enterococcaceae;g__Enterococcus_1;Other	87	191	1	100	0	0	0	0	86	0	0	0	4	3	0	0	0	0	1	0	0	0	0	0	0	0	0	0	0	0	0	0	0	0	0	0	0	0	0	0	0	0	0	0	1.5	0	0	2.5	0
d__Bacteria;p__Firmicutes_2;c__Bacilli;o__Lactobacillales;f__Lactobacillaceae;g__Lactobacillus_1;Other	57	197	1	1	0	0	0	0	0	0	0	0	0	0	0	0	3	0	7	46	0	0	0	0	0	0	0	0	0	0	0	0	0	0	0	0.5	0	1	1	0	0	0	0	0	0	38.5	0.5	0	0
d__Bacteria;p__Firmicutes_2;c__Bacilli;o__Lactobacillales;f__Lactobacillaceae;g__Lactobacillus_2;Other	404	233	4	13	9	5	9	5	2	1	1	9	20	2	9	1	18	11	10	3	0	0	0	0	0	0	0	0	0	0	0	0	0	0	0	0	0	0	0	0	0	0	0	0	1	61.5	253	100	7.5
d__Bacteria;p__Firmicutes_2;c__Bacilli;o__Lactobacillales;f__Leuconostocaceae;g__Leuconostoc_1;Other	50	241	26	38	123	29	19	18	22	30	23	9	97	24	18	35	46	125	7	16	2	0	0	0	0	1	0	2	1	0	0	3	1	0	0	1.5	0	4	0	4	0	0	1	0	1.5	8	41.5	40.5	4.5
d__Bacteria;p__Firmicutes_2;c__Bacilli;o__Lactobacillales;f__Leuconostocaceae;g__Weissella;Other	4	8	2	0	0	0	0	0	0	0	1	0	12	69	0	1	107	4	0	1	4	0	0	1	0	2	1	5	0	0	0	11	4	0	0	0.5	0	2	0	2	1	0	1	2	5	10	194.5	52	4
d__Bacteria;p__Firmicutes_2;c__Bacilli;o__Lactobacillales;f__Streptococcaceae;g__Lactococcus;Other	7	46	5	10	21	11	4	4	129	5	5	2	29	9	3	10	12	27	0	1	3	1	0	1	0	3	0	1	0	0	0	0	0	0	1	0	0	0	0	4	0	0	0	0	17	30.5	6	16	1
d__Bacteria;p__Firmicutes_2;c__Bacilli;o__Lactobacillales;f__Streptococcaceae;g__Streptococcus;Other	1788	552	12	452	3	6	0	0	0	3	161	1	7	410	6	11	1072	5	20	27	8	3	3	3	2	1	16	267	1	2	7	8	3	5	3	3	20	84	3	34	14	0	2	4	124	4.5	1762.5	45.5	3.5
d__Bacteria;p__Firmicutes_2;c__Bacilli;o__Lactobacillales;f__Streptococcaceae;Other;Other	1	0	0	0	0	1	0	0	1	0	1	0	0	0	0	1	1	0	0	0	0	0	0	0	0	0	0	0	0	0	0	0	0	0	0	0	0	0	0	1	0	0	0	0	0	0.5	0.5	2.5	0
d__Bacteria;p__Firmicutes_2;c__Bacilli;o__Turicibacterales;f__Turicibacteraceae;g__Unclassified_Turicibacteraceae_1;Other	0	78	3	5	60	28	0	2	7	4	1	1	0	240	7	3	27	0	0	0	0	0	0	0	0	1	42	0	1	0	0	8	0	3	1	0	1	12	1	1	0	0	9	0	0	0	0	4	1
d__Bacteria;p__Firmicutes_2;c__Clostridia_2;o__Clostridiales_1;f__Catabacteriaceae;g__Unclassified_Catabacteriaceae;Other	0	0	198	54	2	148	180	58	116	90	76	9	0	0	83	121	0	11	9	42	128	17	2	0	0	0	0	0	0	13	0	0	10	8	2	16.5	3	6	0	0	0	0	0	0	429	0	1.5	0	23
d__Bacteria;p__Firmicutes_2;c__Clostridia_2;o__Clostridiales_1;f__Clostridiaceae_3;g__Clostridium_11;Other	117	665	15	37	904	89	8	56	64	61	8	1	0	361	7	105	206	508	6	18	0	0	1	0	0	0	110	16	0	10	0	0	2	8	20	2.5	8	11	8	88	0	1	0	0	1.5	1	0	133	69
d__Bacteria;p__Firmicutes_2;c__Clostridia_2;o__Clostridiales_1;f__Clostridiaceae_3;g__Clostridium_12;Other	0	0	0	10	12	0	0	0	0	9	11	0	0	0	0	0	0	0	0	0	0	0	0	0	0	0	0	0	0	0	0	0	0	0	2	0	0	0	0	0	0	0	0	0	0	0	0	0	0
d__Bacteria;p__Firmicutes_2;c__Clostridia_2;o__Clostridiales_1;f__Clostridiaceae_3;g__Sarcina;Other	0	1088	7	9	829	80	5	15	141	56	311	92	62	47	926	69	66	624	1	0	0	0	0	0	0	0	0	0	0	0	0	0	0	0	0	0	0	0	0	0	0	0	0	0	0	0	0	358.5	0
d__Bacteria;p__Firmicutes_2;c__Clostridia_2;o__Clostridiales_1;f__Clostridiaceae_3;g__Unclassified_Clostridiaceae_1;Other	0	244	0	0	3	0	0	0	20	41	0	0	349	29	0	0	157	0	1	0	0	0	0	0	0	0	5	2	0	0	0	0	0	0	0	0	1	0	0	0	0	0	0	0	0	0	11.5	0.5	11.5
d__Bacteria;p__Firmicutes_2;c__Clostridia_2;o__Clostridiales_1;f__Clostridiaceae_3;Other;Other	0	2	0	0	6	7	0	0	3	1	0	0	1	0	9	0	0	1	0	0	0	0	0	0	0	0	0	15	0	0	11	0	0	0	0	0	0	0	0	0	0	0	0	0	0	0	0	29	0
d__Bacteria;p__Firmicutes_2;c__Clostridia_2;o__Clostridiales_1;f__Clostridiaceae_5;g__Clostridium_15;Other	3	38	20	75	400	48	7	51	163	39	28	7	2	45	7	2	13	25	6	0	0	0	0	0	0	0	0	8	3	1	0	0	5	19	14	3.5	0	10	0	1	0	2	0	1	4.5	71.5	0	1	3
d__Bacteria;p__Firmicutes_2;c__Clostridia_2;o__Clostridiales_1;f__ClostridialesFamilyXI.IncertaeSedis;g__Unclassified_Clostridiales_1FamilyXI.IncertaeSedis_4;Other	0	7	0	25	0	0	1	0	0	0	0	0	1	0	0	0	0	0	0	0	0	0	0	0	0	0	3	0	0	0	0	4	0	0	0	0	0	0	0	0	0	0	1	1	0	0	0	1.5	0
d__Bacteria;p__Firmicutes_2;c__Clostridia_2;o__Clostridiales_1;f__ClostridialesFamilyXIII.IncertaeSedis;g__Unclassified_Clostridiales_1FamilyXIII.IncertaeSedis_1;Other	0	0	0	0	0	0	1	0	4	0	1	0	1	0	1	7	0	0	1	0	0	0	0	0	0	0	0	0	0	0	0	0	0	0	0	0	0	0	0	0	0	0	0	0	0	0	0	0	1
d__Bacteria;p__Firmicutes_2;c__Clostridia_2;o__Clostridiales_1;f__ClostridialesFamilyXIII.IncertaeSedis;g__Unclassified_Clostridiales_1FamilyXIII.IncertaeSedis_3;Other	0	0	6	3	1	1	7	3	2	7	2	0	0	0	2	6	0	0	0	2	0	0	0	0	0	0	0	0	0	0	0	0	2	0	1	4.5	7	0	0	0	1	0	0	0	0.5	0	0	0	1
d__Bacteria;p__Firmicutes_2;c__Clostridia_2;o__Clostridiales_1;f__Eubacteriaceae_2;g__Anaerofustis;Other	0	0	5	0	0	0	0	1	1	1	0	0	0	0	0	0	0	0	0	0	2	0	0	0	0	1	0	0	0	0	0	0	0	0	0	0	0	0	0	0	0	0	0	0	0	0	0	0	0
d__Bacteria;p__Firmicutes_2;c__Clostridia_2;o__Clostridiales_1;f__Lachnospiraceae;g__Blautia;Other	96	10	29	34	58	12	4	20	10	4	20	5	4	23	7	6	26	59	0	8	30	53	7	9	23	25	57	45	10	4	65	32	12	46	23	23.5	65	52	1	124	7	3	4	3	26	26.5	120.5	300.5	35.5
d__Bacteria;p__Firmicutes_2;c__Clostridia_2;o__Clostridiales_1;f__Lachnospiraceae;g__Butyrivibrio;Other	1163	84	1057	59	444	483	116	458	287	528	89	44	64	43	277	1089	1233	1033	659	1701	0	0	0	0	0	0	0	0	0	0	0	0	0	0	0	0.5	0	0	0	0	0	0	0	0	0.5	0	0	0	995.5
d__Bacteria;p__Firmicutes_2;c__Clostridia_2;o__Clostridiales_1;f__Lachnospiraceae;g__Clostridium_2;Other	0	0	0	0	0	0	0	0	0	0	1	3	0	4	1	1	1	0	0	0	45	47	32	18	13	56	26	107	69	24	13	106	11	4	3	55.5	22	4	17	15	8	5	7	17	0.5	0	7	0	9
d__Bacteria;p__Firmicutes_2;c__Clostridia_2;o__Clostridiales_1;f__Lachnospiraceae;g__Clostridium_3;Other	0	0	0	0	0	5	2	3	0	0	0	0	3	2	1	0	1	0	0	0	457	60	88	32	38	178	30	4	100	414	22	14	10	70	15	170.5	41	12	125	125	173	55	264	56	2	0	3	5.5	1.5
d__Bacteria;p__Firmicutes_2;c__Clostridia_2;o__Clostridiales_1;f__Lachnospiraceae;g__Clostridium_4;Other	26	32	6	10	56	6	1	4	2	0	8	1	4	31	1	19	5	7	2	0	24	42	31	3	6	9	136	301	2	7	64	691	7	9	29	8	12	15	1	84	0	0	3	0	12	7	82	471	41.5
d__Bacteria;p__Firmicutes_2;c__Clostridia_2;o__Clostridiales_1;f__Lachnospiraceae;g__Clostridium_6;Other	0	0	2	5	0	2	0	3	0	1	8	8	1	9	1	1	3	2	2	2	100	45	49	19	20	151	0	1	9	16	0	2	3	4	1	5.5	41	1	21	15	47	16	24	27	2	0	20.5	1	2
d__Bacteria;p__Firmicutes_2;c__Clostridia_2;o__Clostridiales_1;f__Lachnospiraceae;g__Coprococcus;Other	1	0	10	20	26	5	5	13	9	4	2	3	0	6	136	3	0	17	2	6	20	17	22	2	23	47	0	7	6	1	3	6	10	29	36	109.5	363	131	0	1	0	0	4	0	46	4	68	63.5	18.5
d__Bacteria;p__Firmicutes_2;c__Clostridia_2;o__Clostridiales_1;f__Lachnospiraceae;g__Eubacterium_2;Other	1	0	1	8	1	0	1	0	0	0	0	0	3	2	0	0	0	0	0	0	5	26	14	1	26	8	1	0	3	0	1	2	6	7	7	5.5	4	16	1	1	5	0	0	2	0	0	12.5	1	2.5
d__Bacteria;p__Firmicutes_2;c__Clostridia_2;o__Clostridiales_1;f__Lachnospiraceae;g__Lachnobacterium;Other	1	0	0	2	1	2	0	0	1	2	0	0	0	0	1	3	0	1	0	2	0	0	0	0	0	0	0	0	0	0	0	0	0	1	1	6	1	3	0	0	0	0	0	0	2.5	0	0	0	1
d__Bacteria;p__Firmicutes_2;c__Clostridia_2;o__Clostridiales_1;f__Lachnospiraceae;g__Lachnospira;Other	5	1	2	1	19	8	3	3	4	3	0	3	1	7	5	2	0	57	2	2	59	461	121	47	227	45	1111	1	266	17	114	9	8	97	7	103.5	115	46	49	122	15	9	75	6	16	0	33.5	0	120
d__Bacteria;p__Firmicutes_2;c__Clostridia_2;o__Clostridiales_1;f__Lachnospiraceae;g__Roseburia;Other	10	1	13	11	14	42	8	95	7	25	71	57	6	33	337	7	10	154	15	13	122	304	133	73	188	195	1115	431	10	85	258	519	64	114	131	315.5	193	255	189	177	298	125	679	10	12	0	129.5	66.5	277.5
d__Bacteria;p__Firmicutes_2;c__Clostridia_2;o__Clostridiales_1;f__Lachnospiraceae;g__Ruminococcus_1;Other	17	2	8	7	5	5	149	0	4	3	8	6	7	45	1	1	11	9	1	0	48	48	95	24	12	77	508	464	15	45	597	188	33	39	47	26	50	122	21	192	42	10	12	133	0.5	1.5	39.5	833.5	44
d__Bacteria;p__Firmicutes_2;c__Clostridia_2;o__Clostridiales_1;f__Lachnospiraceae;g__Unclassified_Lachnospiraceae_1;Other	0	0	0	8	6	1	0	0	1	0	1	0	0	0	0	1	0	0	0	1	0	0	0	0	0	0	0	0	0	0	0	0	0	0	3	0.5	1	0	1	0	2	1	1	1	0	0	2	0	0
d__Bacteria;p__Firmicutes_2;c__Clostridia_2;o__Clostridiales_1;f__Lachnospiraceae;g__Unclassified_Lachnospiraceae_11;Other	0	0	7	1	1	1	2	2	1	0	1	0	1	0	0	0	0	0	0	0	4	4	17	1	5	7	43	0	1	3	34	16	1	15	3	28.5	17	23	1	2	0	0	1	1	0.5	0	0	0	2
d__Bacteria;p__Firmicutes_2;c__Clostridia_2;o__Clostridiales_1;f__Lachnospiraceae;g__Unclassified_Lachnospiraceae_12;Other	1	0	2	3	3	2	0	3	0	1	1	0	0	0	0	9	10	0	0	4	0	1	5	3	9	2	17	35	6	1	19	9	2	4	10	6	4	3	0	8	1	0	0	0	6	0	6.5	0	12
d__Bacteria;p__Firmicutes_2;c__Clostridia_2;o__Clostridiales_1;f__Lachnospiraceae;g__Unclassified_Lachnospiraceae_13;Other	0	0	0	0	0	0	0	0	0	0	0	0	0	0	0	0	0	23	0	0	0	0	0	0	0	0	0	0	0	0	0	0	1	4	1	1.5	42	27	0	0	0	0	0	0	1	0	1	0	0
d__Bacteria;p__Firmicutes_2;c__Clostridia_2;o__Clostridiales_1;f__Lachnospiraceae;g__Unclassified_Lachnospiraceae_14;Other	0	0	4	8	1	0	1	0	1	0	0	0	0	0	0	0	0	0	0	0	2	4	3	1	31	0	0	1	0	0	0	0	0	0	0	0.5	0	3	1	1	1	1	0	0	1	0	1.5	0	1.5
d__Bacteria;p__Firmicutes_2;c__Clostridia_2;o__Clostridiales_1;f__Lachnospiraceae;g__Unclassified_Lachnospiraceae_16;Other	0	1	0	0	2	5	1	0	0	1	0	0	1	0	3	9	7	1	3	11	0	0	0	0	0	0	0	0	0	0	0	0	0	0	0	0	0	0	0	0	0	0	0	0	0	1	3	1.5	3.5
d__Bacteria;p__Firmicutes_2;c__Clostridia_2;o__Clostridiales_1;f__Lachnospiraceae;g__Unclassified_Lachnospiraceae_3;Other	4	1	4	5	5	3	90	0	2	8	2	13	6	2	0	2	0	13	14	1	75	269	19	18	94	508	2	0	0	0	0	0	6	6	2	17.5	3	19	5	0	5	1	0	2	1	0	2	0	103.5
d__Bacteria;p__Firmicutes_2;c__Clostridia_2;o__Clostridiales_1;f__Lachnospiraceae;g__Unclassified_Lachnospiraceae_5;Other	5	24	10	11	0	29	76	116	2	1	0	111	85	0	0	2	4	1	99	296	0	0	0	0	0	0	0	0	0	0	0	0	0	0	0	0	0	0	0	0	0	0	0	0	0	0	0	0	14
d__Bacteria;p__Firmicutes_2;c__Clostridia_2;o__Clostridiales_1;f__Lachnospiraceae;g__Unclassified_Lachnospiraceae_6;Other	0	0	1	7	10	1	20	4	4	0	36	95	0	2	33	3	0	8	2	11	1	5	0	0	0	0	0	0	12	6	1	0	36	97	8	34	139	167	0	0	0	0	0	0	64	0	3	0	20.5
d__Bacteria;p__Firmicutes_2;c__Clostridia_2;o__Clostridiales_1;f__Lachnospiraceae;g__Unclassified_Lachnospiraceae_7;Other	6	0	3	5	2	0	0	0	1	1	0	0	0	3	0	0	0	0	0	0	0	1	0	2	2	0	0	0	0	0	0	0	0	0	0	0	0	0	0	0	0	0	0	0	1.5	0	2	1	0.5
d__Bacteria;p__Firmicutes_2;c__Clostridia_2;o__Clostridiales_1;f__Lachnospiraceae;g__Unclassified_Lachnospiraceae_8;Other	0	0	0	0	0	0	0	0	0	0	0	0	0	0	0	0	0	0	0	0	0	0	0	0	0	0	0	1	5	12	2	0	1	2	0	1.5	0	0	8	0	2	3	0	25	0	0	0	0	0
d__Bacteria;p__Firmicutes_2;c__Clostridia_2;o__Clostridiales_1;f__Lachnospiraceae;g__Unclassified_Lachnospiraceae_9;Other	0	0	0	0	0	0	0	0	0	0	2	0	2	2	2	3	0	3	0	0	8	1	1	0	0	1	0	0	0	8	0	0	0	0	0	0	0	0	0	0	0	2	1	0	0	0	6	18	0.5
d__Bacteria;p__Firmicutes_2;c__Clostridia_2;o__Clostridiales_1;f__Lachnospiraceae;Other;Other	79	9	33	99	183	7	14	9	19	9	14	28	14	20	6	65	30	72	43	57	89	265	159	58	191	166	237	398	186	91	81	201	76	95	68	135	149	48	57	143	50	11	34	147	12	2.5	86.5	94	36.5
d__Bacteria;p__Firmicutes_2;c__Clostridia_2;o__Clostridiales_1;f__Ruminococcaceae_1;g__Anaerotruncus;Other	0	0	0	0	0	0	0	0	0	0	0	0	0	0	0	0	0	0	0	0	7	0	4	2	0	10	0	0	2	1	0	0	0	0	0	0.5	0	0	1	0	0	0	0	2	0	0	0	0	0
d__Bacteria;p__Firmicutes_2;c__Clostridia_2;o__Clostridiales_1;f__Ruminococcaceae_1;g__Clostridium_8;Other	0	0	0	2	0	1	0	2	0	0	0	0	0	0	1	1	0	0	0	0	109	17	20	5	9	74	8	2	7	38	23	176	13	110	167	19	33	17	17	25	9	7	12	26	3.5	0	0	0	0.5
d__Bacteria;p__Firmicutes_2;c__Clostridia_2;o__Clostridiales_1;f__Ruminococcaceae_1;g__Clostridium_MISPLACED_NOT_GENUINE;Other	0	0	0	0	0	0	1	0	0	0	0	0	0	0	0	0	0	0	0	0	113	23	52	60	27	116	3	1	64	83	5	31	4	2	3	1.5	3	1	24	8	22	11	9	74	0	0	0	0	0
d__Bacteria;p__Firmicutes_2;c__Clostridia_2;o__Clostridiales_1;f__Ruminococcaceae_1;g__Eubacterium_3;Other	0	0	3	15	11	0	8	0	2	1	2	0	0	0	1	0	0	0	0	1	0	0	0	0	0	0	0	0	0	0	0	0	6	7	6	24	73	161	13	4	1	9	51	0	40.5	0	0	0	5
d__Bacteria;p__Firmicutes_2;c__Clostridia_2;o__Clostridiales_1;f__Ruminococcaceae_1;g__Faecalibacterium;Other	85	51	89	74	82	148	46	258	102	72	84	508	703	180	25	145	50	116	81	165	671	488	554	185	181	439	1815	418	194	221	1009	504	29	104	57	125	932	244	426	629	525	14	21	133	82	6	186	83.5	379
d__Bacteria;p__Firmicutes_2;c__Clostridia_2;o__Clostridiales_1;f__Ruminococcaceae_1;g__Oscillospira;Other	165	26	1310	668	62	541	557	517	356	433	141	104	18	28	505	871	83	226	339	665	49	77	61	14	17	64	0	1	38	10	2	16	279	165	18	296.5	366	58	60	12	45	27	8	110	661	0	255.5	1	489
d__Bacteria;p__Firmicutes_2;c__Clostridia_2;o__Clostridiales_1;f__Ruminococcaceae_1;g__Ruminococcus_2;Other	2	0	28	24	26	10	49	6	56	59	28	25	5	3	23	39	1	24	3	13	0	0	0	0	0	0	8	0	7	1	2	3	4	25	11	34	81	122	0	0	0	0	0	0	13.5	0	121	0	11.5
d__Bacteria;p__Firmicutes_2;c__Clostridia_2;o__Clostridiales_1;f__Ruminococcaceae_1;g__Ruminococcus_3;Other	0	3	111	249	172	11	43	57	120	10	30	0	7	1	200	76	5	4	0	0	0	0	0	0	0	0	0	0	0	0	0	0	39	346	463	0	0	81	0	0	7	8	40	5	50	0.5	0	0	84
d__Bacteria;p__Firmicutes_2;c__Clostridia_2;o__Clostridiales_1;f__Ruminococcaceae_1;g__Subdoligranulum;Other	0	0	0	1	1	0	0	0	0	0	0	0	36	1	0	0	2	1	0	0	0	0	0	0	0	0	2	0	13	10	3	39	9	9	7	5.5	0	32	1	8	1	0	1	2	1.5	0	0	52.5	1.5
d__Bacteria;p__Firmicutes_2;c__Clostridia_2;o__Clostridiales_1;f__Ruminococcaceae_1;g__Unclassified_Ruminococcaceae_1_1;Other	2	3	3	2	5	11	1	7	8	3	2	0	0	8	3	5	1	9	1	3	2	2	0	1	0	3	0	0	6	20	2	6	14	17	13	6	7	7	1	0	0	0	0	2	0	0	0	0	0
d__Bacteria;p__Firmicutes_2;c__Clostridia_2;o__Clostridiales_1;f__Ruminococcaceae_1;g__Unclassified_Ruminococcaceae_1_10;Other	0	0	66	58	5	108	101	161	85	130	72	8	0	0	28	23	6	10	13	19	0	0	0	0	0	0	0	0	0	0	0	0	85	40	43	19.5	10	10	0	0	0	0	0	0	13.5	0	1	0	21.5
d__Bacteria;p__Firmicutes_2;c__Clostridia_2;o__Clostridiales_1;f__Ruminococcaceae_1;g__Unclassified_Ruminococcaceae_1_2;Other	0	0	3	3	76	3	6	0	3	2	0	7	31	1	3	2	0	2	4	0	0	11	7	32	6	27	0	0	104	11	4	44	6	6	1	9.5	10	4	35	4	32	21	24	65	0	0	31	0	3
d__Bacteria;p__Firmicutes_2;c__Clostridia_2;o__Clostridiales_1;f__Ruminococcaceae_1;g__Unclassified_Ruminococcaceae_1_3;Other	1	5	227	176	17	185	476	200	108	162	84	45	12	25	106	197	43	31	98	247	109	115	74	52	59	57	39	36	76	18	7	13	511	363	186	773	310	35	28	35	12	15	21	20	87.5	1	19.5	8	133
d__Bacteria;p__Firmicutes_2;c__Clostridia_2;o__Clostridiales_1;f__Ruminococcaceae_1;g__Unclassified_Ruminococcaceae_1_4;Other	167	144	152	140	1387	101	19	272	75	42	121	95	343	47	111	275	219	302	16	69	128	80	58	19	7	60	45	1	68	215	65	88	534	1715	1047	224	21	1397	48	179	87	13	69	26	287.5	11.5	208	952.5	541.5
d__Bacteria;p__Firmicutes_2;c__Clostridia_2;o__Clostridiales_1;f__Ruminococcaceae_1;g__Unclassified_Ruminococcaceae_1_5;Other	0	0	1	3	0	0	1	0	5	0	7	7	1	12	1	0	0	0	1	0	111	24	15	41	1	109	0	0	0	27	1	4	26	9	27	22	10	24	23	0	52	4	6	19	7	0	0	0	7
d__Bacteria;p__Firmicutes_2;c__Clostridia_2;o__Clostridiales_1;f__Ruminococcaceae_1;g__Unclassified_Ruminococcaceae_1_6;Other	0	0	0	1	0	1	0	0	0	0	6	4	14	1	0	2	0	2	4	4	0	0	0	0	0	0	0	0	0	0	0	0	2	2	5	12.5	10	23	3	0	1	0	0	0	0	0	0	0.5	25
d__Bacteria;p__Firmicutes_2;c__Clostridia_2;o__Clostridiales_1;f__Ruminococcaceae_1;g__Unclassified_Ruminococcaceae_1_7;Other	0	0	546	35	1	196	51	109	22	75	1	3	2	0	11	235	7	2	72	76	8	3	5	3	2	18	0	0	2	3	1	3	7	9	15	9.5	3	8	32	13	11	28	37	92	15.5	0	0	0	24
d__Bacteria;p__Firmicutes_2;c__Clostridia_2;o__Clostridiales_1;f__Ruminococcaceae_1;g__Unclassified_Ruminococcaceae_1_8;Other	0	0	1	0	0	0	0	0	0	0	0	0	0	0	0	0	0	0	0	0	6	5	4	2	1	1	0	0	0	0	0	0	5	7	4	0.5	0	0	0	0	0	0	0	1	0	0	0	0	0.5
d__Bacteria;p__Firmicutes_2;c__Clostridia_2;o__Clostridiales_1;f__Ruminococcaceae_1;g__Unclassified_Ruminococcaceae_1_9;Other	5	2	437	512	32	323	90	601	480	363	80	8	5	3	415	598	330	65	187	289	45	0	1	0	0	0	0	1	0	29	2	0	736	188	352	104.5	158	102	32	1	0	0	2	2	98	0	68.5	0	56.5
d__Bacteria;p__Firmicutes_2;c__Clostridia_2;o__Clostridiales_1;f__Ruminococcaceae_1;Other;Other	10	2	96	73	47	79	58	39	58	60	27	7	18	8	47	87	1	2	4	17	5	9	3	1	3	5	10	0	12	9	4	3	56	104	63	25	10	14	7	2	5	1	3	4	6.5	0	2	2	32
d__Bacteria;p__Firmicutes_2;c__Clostridia_2;o__Clostridiales_1;f__Unclassified_Clostridiales_1_11;g__Unc_Unclassified_Clostridiales_1_11;Other	18	2	14	55	14	12	11	4	52	14	7	0	0	1	2	28	2	3	1	6	2	1	2	1	0	0	0	0	2	1	0	4	3	2	2	6	25	18	0	0	0	0	0	1	4	0	20	0	1
d__Bacteria;p__Firmicutes_2;c__Clostridia_2;o__Clostridiales_1;f__Unclassified_Clostridiales_1_2;g__Unc_Unclassified_Clostridiales_1_2;Other	1	2	533	315	51	792	896	53	627	1265	45	35	731	15	296	26	91	243	0	44	0	0	0	0	0	0	0	0	0	0	0	0	30	139	316	15.5	14	77	0	0	0	0	0	0	55	0	0	0	268
d__Bacteria;p__Firmicutes_2;c__Clostridia_2;o__Clostridiales_1;f__Unclassified_Clostridiales_1_4;g__Unc_Unclassified_Clostridiales_1_4;Other	1	6	457	171	10	160	220	190	92	102	78	8	33	3	104	127	21	26	47	84	33	12	14	23	57	11	34	0	0	1	0	0	211	159	232	188.5	74	576	10	9	3	10	69	1	88	0	49	2	83
d__Bacteria;p__Firmicutes_2;c__Clostridia_2;o__Clostridiales_1;f__Unclassified_Clostridiales_1_7;g__Unc_Unclassified_Clostridiales_1_7;Other	227	422	12	15	292	177	12	18	22	23	19	1	1	543	1	141	412	925	0	1	5	0	0	0	0	1	53	45	0	6	1	73	12	19	35	3	9	195	0	162	2	0	0	1	3	5.5	2	216	10
d__Bacteria;p__Firmicutes_2;c__Clostridia_2;o__Clostridiales_1;Other;Other;Other	3	174	69	65	358	110	61	145	328	105	123	6	8	117	143	34	32	47	18	38	19	22	13	5	12	14	31	6	34	31	8	27	44	145	124	75	75	171	7	2	7	2	3	5	3	0	13	4.5	28.5
d__Bacteria;p__Firmicutes_2;c__Clostridia_3;o__Clostridiales_3;f__Dehalobacteriaceae;g__Dehalobacterium;Other	0	0	0	0	0	3	1	1	4	3	0	0	0	0	0	2	0	0	0	0	0	0	0	0	0	0	0	0	0	0	0	0	0	0	0	0	0	0	0	0	0	0	0	0	0	0	0	0	0
d__Bacteria;p__Firmicutes_2;c__Clostridia_3;o__Clostridiales_3;f__Peptococcaceae_1;g__Peptococcus;Other	0	0	0	16	0	0	1	0	0	0	0	0	0	0	0	0	7	0	0	0	0	0	0	0	0	0	0	0	0	0	0	0	0	0	0	0	0	0	0	0	0	0	0	0	0	0	0	0	1
d__Bacteria;p__Firmicutes_2;c__Clostridia_3;o__Clostridiales_3;f__Peptococcaceae_1;Other;Other	0	0	3	0	3	0	0	0	0	0	4	0	0	0	0	1	0	0	0	0	0	0	0	0	0	0	0	0	0	0	0	0	0	0	0	0	0	0	0	0	0	0	0	0	0	0	0	0	0
d__Bacteria;p__Firmicutes_2;c__Clostridia_3;o__Clostridiales_3;f__Veillonellaceae;g__Acidaminococcus;Other	0	0	0	0	0	0	1	0	1	1	0	0	0	0	0	5	0	1	0	3	0	0	0	0	0	0	0	0	0	4	3	42	0	0	0	0	0	0	0	0	0	0	0	0	0	0	0.5	0	0.5
d__Bacteria;p__Firmicutes_2;c__Clostridia_3;o__Clostridiales_3;f__Veillonellaceae;g__Dialister;Other	22	3	27	50	10	248	99	8	16	30	13	35	1061	10	3	12	14	24	691	245	0	1	0	1	0	2	0	2	0	0	1	3	1756	1361	994	1608.5	1076	72	0	0	0	1	0	0	25	16	44.5	78	29
d__Bacteria;p__Firmicutes_2;c__Clostridia_3;o__Clostridiales_3;f__Veillonellaceae;g__Megamonas;Other	0	0	0	0	0	0	0	0	0	0	0	0	0	0	0	0	0	0	0	0	0	0	0	0	0	0	0	0	0	0	0	0	0	0	0	0	0	0	0	0	0	0	0	0	0	0	12.5	11	0
d__Bacteria;p__Firmicutes_2;c__Clostridia_3;o__Clostridiales_3;f__Veillonellaceae;g__Megasphaera;Other	126	6	9	24	6	8	8	4	2	5	0	0	0	0	0	37	2	5	4	3	0	0	0	0	0	0	0	0	0	0	0	0	0	0	0	0	0	0	0	0	0	0	0	0	0	0	45.5	0	9
d__Bacteria;p__Firmicutes_2;c__Clostridia_3;o__Clostridiales_3;f__Veillonellaceae;g__Mitsuokella;Other	24	3	66	4	5	5	86	1	6	4	0	0	6	5	1	5	7	16	9	27	0	0	0	0	0	0	0	0	0	0	0	0	0	0	0	0	0	0	0	0	0	0	0	0	0	0	3.5	0	3
d__Bacteria;p__Firmicutes_2;c__Clostridia_3;o__Clostridiales_3;f__Veillonellaceae;g__Phascolarctobacterium;Other	0	0	0	0	0	0	0	0	0	0	0	0	0	0	0	0	0	0	0	0	176	289	294	237	189	477	9	29	302	531	87	264	0	0	0	0	0	0	231	117	256	272	184	305	0	0	0	0	0
d__Bacteria;p__Firmicutes_2;c__Clostridia_3;o__Clostridiales_3;f__Veillonellaceae;g__Unclassified_Veillonellaceae_3;Other	0	0	0	2	2	1	1	0	0	0	7	1	3	45	0	1	2	27	0	0	0	0	0	0	0	0	0	0	0	0	0	0	0	0	0	0	0	0	0	0	0	0	0	0	0	0	5.5	0.5	11.5
d__Bacteria;p__Firmicutes_2;c__Clostridia_3;o__Clostridiales_3;f__Veillonellaceae;g__Unclassified_Veillonellaceae_9;Other	0	0	0	2	0	0	5	0	0	0	6	12	4	7	1	0	0	0	15	0	0	0	0	0	0	0	0	0	0	0	0	0	0	0	0	0	0	0	0	0	0	0	0	0	0	0	0	0	0
d__Bacteria;p__Firmicutes_2;c__Clostridia_3;o__Clostridiales_3;f__Veillonellaceae;g__Veillonella;Other	18	38	0	1	1	3	0	0	0	2	2	1	0	2	0	1	6	2	31	23	3	3	4	5	2	6	27	1063	3	3	79	0	4	26	1	18	386	57	20	81	9	17	9	3	0	17.5	1	1	0.5
d__Bacteria;p__Firmicutes_2;c__Clostridia_3;o__Clostridiales_3;f__Veillonellaceae;Other;Other	0	0	24	1	0	8	22	3	0	2	0	0	0	0	0	4	0	6	1	3	0	0	0	0	0	0	1	32	1	0	9	0	4	5	3	4.5	5	0	0	0	0	1	0	0	0	0	0	0	0
d__Bacteria;p__Firmicutes_2;Other;Other;Other;Other;Other	1	0	1	3	3	5	4	4	5	6	0	0	0	0	0	0	1	0	7	2	3	1	3	0	0	1	0	0	2	0	1	1	24	35	13	40.5	20	3	3	0	1	1	0	6	0	0	0	0	0
d__Bacteria;p__Fusobacteria;c__Fusobacteria;o__Fusobacteriales;f__Fusobacteriaceae;g__Fusobacterium;Other	0	0	0	0	0	0	0	0	0	0	0	0	2	0	0	0	0	0	0	4	1	12	9	34	49	21	0	1	4	0	2	6	0	0	0	0	0	0	0	2	0	0	0	0	0	0	1	0	0
d__Bacteria;p__Lentisphaerae;c__Lentisphaerae;o__Victivallales;f__Victivallaceae;g__Unclassified_Victivallaceae;Other	0	0	0	5	2	0	1	1	5	4	0	0	0	0	2	1	0	3	3	0	0	0	0	0	0	0	0	0	0	0	0	0	0	0	0	0	0	0	0	0	0	0	0	0	0	0	0	0	0
d__Bacteria;p__Proteobacteria_1;c__Alphaproteobacteria;o__Caulobacterales;f__Caulobacteraceae;Other;Other	0	0	0	0	0	0	0	0	0	0	13	0	0	0	2	0	0	0	0	0	0	0	0	0	0	0	0	0	0	0	0	0	0	0	0	0	0	0	0	0	0	0	0	0	0	0	0.5	0	0
d__Bacteria;p__Proteobacteria_1;c__Alphaproteobacteria;o__Sphingomonadales;f__Sphingomonadaceae_1;Other;Other	0	0	0	0	0	0	0	0	0	0	15	0	0	0	0	0	0	0	0	0	0	0	0	0	0	0	0	0	0	0	0	0	0	0	0	0	0	0	0	0	0	0	0	0	0	0	0	0	0
d__Bacteria;p__Proteobacteria_1;c__Alphaproteobacteria;o__Sphingomonadales;f__Unclassified_Sphingomonadales_1;g__Unc_Unclassified_Sphingomonadales_1;Other	0	0	0	0	0	0	0	0	0	0	24	0	1	0	1	0	0	0	0	0	0	0	0	0	0	0	0	0	0	0	0	0	0	0	0	0	0	0	0	0	0	0	0	0	0	0	0	0	0
d__Bacteria;p__Proteobacteria_1;c__Alphaproteobacteria;o__Sphingomonadales;Other;Other;Other	0	0	0	0	0	0	0	0	0	0	9	0	0	0	3	0	0	0	0	0	0	0	0	0	0	0	0	0	0	0	0	0	0	0	0	0	0	0	0	0	0	0	0	0	0	0	0	0.5	0
d__Bacteria;p__Proteobacteria_1;c__Alphaproteobacteria;o__Unclassified_Alphaproteobacteria_3;f__Unc_Unclassified_Alphaproteobacteria_3;g__Unc_Unc_Unclassified_Alphaproteobacteria_3;Other	0	0	82	0	0	0	7	0	4	0	2	4	0	0	1	3	0	0	0	0	0	0	0	0	0	0	0	0	0	0	0	0	1	0	0	0	0	0	0	0	0	0	0	0	1.5	0	0	0	0
d__Bacteria;p__Proteobacteria_1;c__Alphaproteobacteria;Other;Other;Other;Other	0	0	0	2	0	0	12	0	2	7	0	0	0	0	0	0	0	0	0	0	0	0	0	0	0	0	0	0	0	0	0	0	0	0	0	0	0	0	0	0	0	0	0	0	0	0	0	0	0
d__Bacteria;p__Proteobacteria_1;c__Betaproteobacteria;o__Burkholderiales_1;f__Comamonadaceae_1;g__Acidovorax_1;Other	2	4	0	1	0	0	0	1	0	1	0	0	0	0	0	0	0	1	0	0	1	0	0	0	0	0	0	0	0	0	0	0	0	0	0	0	0	0	0	0	0	0	0	0	0	0	0.5	0	0
d__Bacteria;p__Proteobacteria_1;c__Betaproteobacteria;o__Burkholderiales_1;f__Comamonadaceae_1;g__Brachymonas;Other	0	0	0	0	0	0	0	0	0	0	24	0	0	0	62	0	0	0	0	0	0	0	0	0	0	0	0	0	0	0	0	0	0	0	0	0	0	0	0	0	0	0	0	0	0	0	0	0	0
d__Bacteria;p__Proteobacteria_1;c__Betaproteobacteria;o__Burkholderiales_1;f__Comamonadaceae_1;g__Comamonas;Other	0	0	0	0	0	0	1	0	0	0	19	0	0	0	1	0	0	0	0	0	0	0	0	0	0	0	0	0	1	0	0	1	0	0	0	0	0	0	0	0	0	0	0	0	1.5	0	0	0	0
d__Bacteria;p__Proteobacteria_1;c__Betaproteobacteria;o__Burkholderiales_1;f__Comamonadaceae_1;g__Hylemonella;Other	0	0	0	0	0	0	0	0	0	0	68	0	0	0	29	0	0	0	0	0	0	0	0	0	0	0	0	1	0	0	0	0	0	0	0	0	0	0	0	0	0	0	0	0	0	0	0	0	0
d__Bacteria;p__Proteobacteria_1;c__Betaproteobacteria;o__Burkholderiales_1;f__Comamonadaceae_1;Other;Other	0	0	0	0	0	0	0	0	0	0	67	0	0	0	4	0	0	1	0	0	0	0	0	0	0	0	0	0	0	0	0	0	0	0	0	0	0	0	0	0	0	0	0	0	0	0	0	0	0
d__Bacteria;p__Proteobacteria_1;c__Betaproteobacteria;o__Burkholderiales_2;f__Alcaligenaceae_2;g__Sutterella;Other	3	0	0	2	1	0	2	1	2	1	0	0	0	3	0	0	0	0	2	0	0	0	1	0	0	0	0	0	0	0	0	0	0	0	0	0	0	0	42	5	24	39	9	157	0	0	9	0	0
d__Bacteria;p__Proteobacteria_1;c__Betaproteobacteria;o__Burkholderiales_2;f__Alcaligenaceae_2;g__Unclassified_Alcaligenaceae_2_1;Other	0	0	0	0	0	0	0	0	0	0	0	0	0	0	0	0	0	0	0	0	35	123	293	172	78	215	4	0	9	54	5	10	20	20	1	178.5	337	1	17	7	7	15	4	2	0	0	0	0	0
d__Bacteria;p__Proteobacteria_1;c__Betaproteobacteria;o__Burkholderiales_2;f__Alcaligenaceae_2;Other;Other	0	0	0	0	0	0	0	0	0	0	19	1	0	0	39	0	0	0	0	0	0	0	0	0	0	0	0	0	0	0	0	0	0	0	0	0	0	0	0	0	0	0	0	0	0	0	0	0	0
d__Bacteria;p__Proteobacteria_1;c__Betaproteobacteria;o__Neisseriales_1;f__Neisseriaceae_1;g__Microvirgula;Other	0	1	1	0	1	0	1	0	0	0	1	0	2	1	1	0	0	1	0	0	0	0	0	0	0	0	0	0	0	0	0	0	0	0	0	0	0	0	0	0	0	0	0	0	0	0	0	1.5	0
d__Bacteria;p__Proteobacteria_1;c__Betaproteobacteria;o__Neisseriales_1;f__Neisseriaceae_1;g__Neisseria_1;Other	4	105	0	0	0	0	0	0	0	0	0	0	0	0	0	0	3	1	6	2	0	0	0	0	0	0	1	1	0	0	0	0	0	0	0	0	0	0	0	0	0	0	0	0	0	0	0	0	0
d__Bacteria;p__Proteobacteria_1;c__Betaproteobacteria;o__Neisseriales_1;f__Neisseriaceae_1;g__Unclassified_Neisseriaceae_1_4;Other	0	0	0	0	0	0	0	0	0	0	9	0	0	0	1	0	0	0	0	0	0	0	0	0	0	0	0	0	0	0	0	0	0	0	0	0	0	0	0	0	0	0	0	0	0	0	0	0	0
d__Bacteria;p__Proteobacteria_1;c__Betaproteobacteria;o__Neisseriales_1;f__Neisseriaceae_1;g__Vitreoscilla;Other	0	0	0	0	0	0	0	0	0	0	24	0	0	0	0	0	0	0	0	0	0	0	0	0	0	0	0	0	0	0	0	0	0	0	0	0	0	0	0	0	0	0	0	0	0	0.5	0	0	0
d__Bacteria;p__Proteobacteria_1;c__Deltaproteobacteria_1;o__Unclassified_Deltaproteobacteria_1_1;f__Unc_Unclassified_Deltaproteobacteria_1_1;g__Unc_Unc_Unclassified_Deltaproteobacteria_1_1;Other	0	0	0	0	0	0	0	0	0	0	0	0	0	0	0	22	1	3	0	0	0	0	0	0	0	0	0	0	0	0	0	0	0	0	0	0	0	0	0	0	0	0	0	0	0	0	0	0	0
d__Bacteria;p__Proteobacteria_1;c__Epsilonproteobacteria;o__Campylobacterales;f__Campylobacteraceae;g__Campylobacter;Other	0	0	0	1	0	0	1	4	0	1	11	1	29	4	1	1	2	0	0	0	0	0	0	0	0	0	0	0	1	0	0	0	0	0	0	0.5	0	0	0	1	0	0	0	0	0	0	0	0	1
d__Bacteria;p__Proteobacteria_1;c__Gammaproteobacteria_1;o__Aeromonadales_1;f__Succinivibrionaceae;g__Succinivibrio;Other	0	0	7	42	12	0	7	0	7	2	1	22	4	3	7	2	0	10	22	13	0	0	0	0	0	0	0	0	0	0	0	0	0	0	0	0	0	0	0	0	0	0	0	0	36.5	0	299.5	0.5	2
d__Bacteria;p__Proteobacteria_1;c__Gammaproteobacteria_1;o__Enterobacteriales;f__Enterobacteriaceae;g__Citrobacter;Other	0	0	0	0	0	6	0	3	1	3	0	0	2	1	0	0	5	4	0	0	0	0	0	0	0	0	0	0	0	0	115	3	0	0	0	0	0	0	0	3	0	0	0	0	0	1.5	6.5	5.5	0
d__Bacteria;p__Proteobacteria_1;c__Gammaproteobacteria_1;o__Enterobacteriales;f__Enterobacteriaceae;g__Enterobacter_3;Other	0	1	0	0	1	0	0	0	0	0	6	1	0	3	0	1	201	0	5	0	0	0	0	0	0	0	0	0	0	0	0	0	0	0	0	0	0	0	0	0	0	0	0	0	181	5.5	26.5	0	0
d__Bacteria;p__Proteobacteria_1;c__Gammaproteobacteria_1;o__Enterobacteriales;f__Enterobacteriaceae;g__Escherichia_1;Other	0	0	0	0	0	0	0	0	5	1	17	0	1	21	1	0	0	0	0	0	0	0	0	0	0	0	0	1	0	0	11	9	1	0	0	0.5	1	0	0	0	0	0	0	0	10	11.5	3.5	40	0.5
d__Bacteria;p__Proteobacteria_1;c__Gammaproteobacteria_1;o__Enterobacteriales;f__Enterobacteriaceae;g__Escherichia_3;Other	228	30	19	538	12	39	39	27	40	43	762	21	327	52	1	2	31	25	121	102	46	45	6	239	7	219	152	29	46	1	646	75	16	1	0	21	7	34	14	23	20	2	1	23	3322	47	24.5	196	3.5
d__Bacteria;p__Proteobacteria_1;c__Gammaproteobacteria_1;o__Enterobacteriales;f__Enterobacteriaceae;g__Escherichia_9;Other	0	0	0	0	0	1	0	0	0	0	0	1	0	1	1	1	125	1	2	4	0	0	0	0	0	0	0	0	0	0	0	0	0	0	0	0	0	0	0	0	0	0	0	0	13.5	3.5	9	0.5	0
d__Bacteria;p__Proteobacteria_1;c__Gammaproteobacteria_1;o__Enterobacteriales;f__Enterobacteriaceae;g__Klebsiella_1;Other	0	1	20	3	8	0	0	0	1	0	21	2	1	1	0	0	165	1	42	139	0	1	0	0	0	80	0	0	0	0	28	5	0	0	0	0	0	0	0	0	0	0	0	0	125.5	4793	351	1	0.5
d__Bacteria;p__Proteobacteria_1;c__Gammaproteobacteria_1;o__Enterobacteriales;f__Enterobacteriaceae;g__Raoultella_2;Other	0	2	0	1	1	0	0	1	0	1	0	0	0	0	0	3	6	5	1	2	0	0	0	0	0	0	0	0	0	0	0	0	0	0	0	0	0	0	0	0	0	0	0	0	3.5	0.5	3	0	0
d__Bacteria;p__Proteobacteria_1;c__Gammaproteobacteria_1;o__Enterobacteriales;f__Enterobacteriaceae;Other;Other	72	59	5	184	15	52	19	27	230	55	122	19	52	22	5	5	183	12	32	23	1	1	0	68	0	61	5	22	1	0	43	6	1	0	0	0	1	13	0	2	2	1	0	3	138	1300	87.5	39.5	0
d__Bacteria;p__Proteobacteria_1;c__Gammaproteobacteria_1;o__Pasteurellales;f__Pasteurellaceae;g__Actinobacillus_1;Other	0	3	0	0	0	0	0	0	0	0	0	0	0	0	0	0	1	0	0	4	0	0	0	0	0	0	6	41	0	0	0	0	0	0	0	0	0	0	0	0	0	0	0	0	0	0	0	0	0
d__Bacteria;p__Proteobacteria_1;c__Gammaproteobacteria_1;o__Pasteurellales;f__Pasteurellaceae;g__Haemophilus_3;Other	2	1087	0	0	1	2	0	0	0	0	2	5	1	1	0	0	16	0	138	106	58	7	5	9	2	8	262	1047	6	25	68	39	1	40	0	10	41	2	8	629	6	1	38	2	0	0.5	3	0.5	1
d__Bacteria;p__Proteobacteria_1;c__Gammaproteobacteria_1;o__Pseudomonadales;f__Moraxellaceae;g__Acinetobacter;Other	8	30	3	5	14	6	5	1	4	2	27	0	11	0	9	8	5	20	3	2	1	0	0	0	0	1	0	1	0	1	0	1	0	0	0	0	1	0	0	1	1	0	0	0	0	1	1	10.5	0.5
d__Bacteria;p__Proteobacteria_1;c__Gammaproteobacteria_1;o__Pseudomonadales;f__Moraxellaceae;g__Unclassified_Moraxellaceae_2;Other	0	7	0	0	2	0	0	0	1	1	4	0	0	0	0	0	0	1	0	0	0	0	0	0	0	0	0	0	0	0	0	0	0	0	0	0	0	0	0	0	0	0	0	0	0	0	0	0	0
d__Bacteria;p__Proteobacteria_1;c__Gammaproteobacteria_1;o__Pseudomonadales;f__Pseudomonadaceae;g__Pseudomonas_1;Other	0	1	0	0	0	0	0	0	0	0	0	0	0	0	0	0	1	0	0	0	0	1	0	0	0	0	0	0	0	0	0	0	0	0	3	0	0	0	0	0	0	31	0	0	0	0	0	0	0
d__Bacteria;p__Proteobacteria_1;c__Gammaproteobacteria_1;o__Xanthomonadales;f__Xanthomonadaceae;g__Unclassified_Xanthomonadaceae_5;Other	0	0	0	0	0	0	0	0	0	0	11	0	0	0	0	0	0	0	0	0	0	0	0	0	0	0	0	0	0	0	0	0	0	0	0	0	0	0	0	0	0	0	0	0	0	0	0	0	0
d__Bacteria;p__Proteobacteria_1;c__Gammaproteobacteria_1;o__Xanthomonadales;f__Xanthomonadaceae;Other;Other	0	0	0	0	0	0	0	0	0	0	1	0	0	0	13	0	0	0	0	0	0	0	0	0	0	0	0	0	0	0	0	0	0	0	0	0	0	0	0	0	0	0	0	0	0.5	0.5	0	0	0
d__Bacteria;p__Proteobacteria_1;Other;Other;Other;Other;Other	0	0	7	4	0	6	16	4	2	9	0	0	0	0	11	3	0	1	0	0	0	0	0	0	0	0	0	0	0	0	0	0	0	0	0	0	0	0	0	0	0	0	0	0	0.5	0	0	0	0
d__Bacteria;p__Proteobacteria_2;c__Deltaproteobacteria_2;o__Desulfovibrionales;f__Desulfovibrionaceae;g__Bilophila;Other	0	0	0	0	0	0	0	0	0	0	0	0	0	0	0	0	0	0	0	0	3	10	10	14	11	3	0	0	3	0	0	10	0	1	0	13	2	0	6	3	19	6	2	10	0	0	1.5	0	0
d__Bacteria;p__Proteobacteria_2;c__Deltaproteobacteria_2;o__Desulfovibrionales;f__Desulfovibrionaceae;g__Desulfovibrio_1;Other	0	0	0	1	3	1	5	0	2	1	0	3	0	0	0	1	1	0	5	18	0	0	0	0	0	0	0	0	0	0	0	0	0	0	0	0	0	0	0	0	0	0	0	0	4	0	0	0	18
d__Bacteria;p__Spirochaetes;c__Brachyspirae;o__Brachyspirales;f__Brachyspiraceae;g__Brachyspira;Other	0	0	1	1	0	2	6	1	0	0	0	2	2	24	6	1	0	5	0	0	0	0	0	0	0	0	0	0	0	0	0	0	0	0	0	0	0	0	0	0	0	0	0	0	0	0	0	0	0
d__Bacteria;p__Spirochaetes;c__Spirochaetes;o__Sphaerochaetales;f__Sphaerochaetaceae;g__Sphaerochaeta;Other	0	0	0	0	0	0	0	0	0	0	0	5	0	0	14	0	0	0	0	0	0	0	0	0	0	0	0	0	0	0	0	0	0	0	0	0	0	0	0	0	0	0	0	0	0	0	0	0	0
d__Bacteria;p__Spirochaetes;c__Spirochaetes;o__Spirochaetales;f__Spirochaetaceae;g__Treponema;Other	0	0	0	0	0	2	152	92	148	21	0	0	1	46	0	3	2	2	1	18	0	0	0	0	0	0	0	0	0	0	0	0	0	0	0	0	0	0	0	0	0	0	0	0	0	0	0	0	10.5
d__Bacteria;p__Tenericutes_1;c__Erysipelotrichi;o__Erysipelotrichales;f__Erysipelotrichaceae_1;g__Bulleidia;Other	0	2	53	65	67	27	7	49	24	56	116	46	143	33	42	255	70	177	75	122	0	0	0	0	0	0	0	0	0	0	0	0	0	0	0	0	0	0	0	0	0	0	0	0	0	0	30.5	0	219
d__Bacteria;p__Tenericutes_1;c__Erysipelotrichi;o__Erysipelotrichales;f__Erysipelotrichaceae_1;g__Holdemania;Other	0	0	1	0	0	0	0	0	0	0	0	0	0	0	0	0	0	0	0	0	8	9	13	0	0	25	4	1	5	8	0	18	2	2	1	5.5	4	8	9	2	7	2	1	7	3	0	0	0	0
d__Bacteria;p__Tenericutes_1;c__Erysipelotrichi;o__Erysipelotrichales;f__Erysipelotrichaceae_1;g__p-75-a5;Other	0	0	43	77	2	13	60	19	544	50	105	7	1	8	27	283	19	2	101	19	0	0	0	0	0	0	0	0	0	0	0	0	0	0	0	0	0	0	0	0	0	0	0	0	0	0	0	0.5	59
d__Bacteria;p__Tenericutes_1;c__Erysipelotrichi;o__Erysipelotrichales;f__Erysipelotrichaceae_1;g__Unclassified_Erysipelotrichaceae_1_1;Other	298	284	41	178	95	36	28	78	87	32	47	82	963	74	31	68	81	101	53	37	0	1	0	0	0	0	0	6	0	7	0	5	1	0	0	3	6	2	1	0	3	2	2	3	7	23.5	179.5	489	52.5
d__Bacteria;p__Tenericutes_1;c__Erysipelotrichi;o__Erysipelotrichales;f__Erysipelotrichaceae_2;g__Catenibacterium;Other	129	138	16	44	146	80	27	13	12	9	109	10	152	35	22	14	49	119	12	9	0	0	0	0	0	0	0	0	0	0	0	0	0	0	0	0.5	0	0	0	0	0	0	0	0	13.5	0.5	262.5	1048.5	155.5
d__Bacteria;p__Tenericutes_1;c__Erysipelotrichi;o__Erysipelotrichales;f__Erysipelotrichaceae_2;g__Clostridium_1;Other	0	0	0	0	0	0	1	0	0	1	0	0	0	0	0	0	0	2	0	0	6	5	1	0	16	3	74	21	21	4	15	9	15	10	6	32	34	13	5	99	1	1	0	0	0	0	0	0	0
d__Bacteria;p__Tenericutes_1;c__Erysipelotrichi;o__Erysipelotrichales;f__Erysipelotrichaceae_2;g__Coprobacillus;Other	0	0	0	4	0	0	0	0	0	0	0	0	0	0	0	0	0	0	0	0	2	0	0	0	0	0	0	0	0	0	0	0	0	0	0	1.5	0	0	4	0	4	0	0	0	0	0	0	0	0
d__Bacteria;p__Tenericutes_1;c__Erysipelotrichi;o__Erysipelotrichales;f__vadinHA31;g__RFN20;Other	0	0	3	0	1	0	0	3	0	0	1	1	0	0	5	3	1	15	18	19	0	0	0	0	0	0	0	0	0	0	0	0	0	0	0	0	0	0	0	0	0	0	0	0	2	0	0	0	0.5
d__Bacteria;p__Tenericutes_1;c__ML615J-28;o__Unclassified_ML615J-28;f__Unc_Unclassified_ML615J-28;g__Unc_Unc_Unclassified_ML615J-28;Other	0	0	9	5	1	2	0	0	0	0	0	0	0	0	0	0	0	0	0	0	0	0	0	0	0	0	0	0	0	0	0	0	0	0	0	0	0	0	0	0	0	0	0	0	0.5	0	0	0	0
d__Bacteria;p__Tenericutes_1;c__Mollicutes_1;o__RF39;f__Unclassified_RF39;g__Unc_Unclassified_RF39;Other	1	0	122	335	0	1592	463	1150	887	2048	666	39	55	18	552	669	60	559	0	167	0	0	0	0	0	0	0	0	0	0	0	1	22	287	1640	1164	381	852	0	0	0	0	0	0	272.5	0.5	389	0.5	1474.5
d__Bacteria;p__Tenericutes_2;c__Mollicutes_2;o__Anaeroplasmatales_2;f__Anaeroplasmataceae_2;g__Asteroleplasma;Other	0	0	0	1	0	0	1	0	0	0	0	1	0	0	5	0	0	4	3	8	0	0	0	0	0	0	0	0	0	0	0	0	0	0	0	0	0	0	0	0	0	0	0	0	0	0	0	0	0
d__Bacteria;p__TM7;c__TM7-3;o__EW055;f__Unclassified_EW055;g__Unc_Unclassified_EW055;Other	1	0	3	0	3	0	0	0	1	3	27	0	4	0	85	3	3	1	0	1	0	0	0	0	0	0	0	1	0	0	1	3	0	0	1	0	0	3	0	2	0	0	0	0	1	1	3.5	2	1.5
d__Bacteria;p__TM7;c__TM7-3;o__I025;f__Rs-045;g__Unclassified_Rs-045;Other	0	0	6	5	0	92	0	3	7	48	0	0	0	0	0	0	2	0	3	25	0	0	0	0	0	0	0	0	0	0	0	0	0	0	0	0	0	0	0	0	0	0	0	0	0	0	0.5	0.5	0
d__Bacteria;p__TM7;c__TM7-3;Other;Other;Other;Other	2	1	0	0	0	0	0	2	0	0	0	0	1	0	2	1	0	1	0	0	0	0	0	0	0	0	0	0	0	0	0	0	0	0	0	0	0	0	0	0	0	0	0	0	0	0	0	0	0
d__Bacteria;p__Verrucomicrobia;c__Verrucomicrobiae_1;o__Verrucomicrobiales_1;f__Verrucomicrobiaceae;g__Akkermansia;Other	0	0	0	0	0	0	15	0	20	0	1	0	0	0	0	0	0	0	0	0	323	0	0	0	0	0	0	0	0	0	0	0	790	34	27	91	1	56	413	22	878	139	157	523	15	0	0	0	0
	6589	6578	6593	6576	6588	6591	6586	6594	6588	6588	6536	6587	6592	6593	6565	6586	6580	6586	6592	6588	6595	6593	6594	6595	6596	6591	6595	6592	6596	6594	6594	6591	6590	6589	6594	6591	6589	6591	6595	6594	6596	6594	6594	6594	6588	6593.5	6585	6577.5	6587.5
[truncated: 53 more columns]

## Sheet: ForTreeview
UniqueID	Genus				BC9F1	BC9F2	BC9F3	BC9F4	BC9F5		BC13F1	BC13F2	BC13F3	BC13F4	BC13F5		BC12M1	BC12M2	BC12M3	BC12M4	BC12M5		BC13M1	BC13M2	BC13M3	BC13M4	BC13M5		UC12F1	UC12F2	UC12F3	UC12F4	UC12F5	UC12F6		UC14F1	UC14F2	UC14F3	UC14F4	UC14F5	UC14F6		UC10M1	UC10M2	UC10M3	UC10M4	UC10M5	UC10M6
1		0	0	0
2		0	0	0
3		0	0	0
4	Other Bacteria				0.000151768	0	0.00166844	0.00425791	0.000303582		0.00212411	0.00379593	0.0025781	0.00485732	0.00425015		0.000764994	0.000607257	0.000151699	0	0.00974867		0.000759186	0.000911854	0.000759186	0.00333738	0.00303582		0.00060652	0.00227514	0	0.00015163	0.00151607	0.0013655		0.0030326	0.000758495	0.000454821	0.00151653	0.000909918	0		0.00136571	0.000910609	0.00166818	0.00151722	0.000607072	0.000455166
5
6	Actinobacteria-Actinomycetales-Actinomycetaceae-Actinomyces				0	0.000608088	0	0.000152068	0.000303582		0	0.000151837	0	0	0.000151791		0	0	0.000303398	0	0		0.000151837	0	0	0	0		0	0	0	0	0	0		0	0.000455097	0	0	0	0.000151722		0	0	0	0	0	0
7	Actinobacteria-Actinomycetales-Micrococcaceae-Rothia				0.00591896	0.000608088	0	0	0		0.000151722	0	0	0	0		0.0246328	0	0	0.000151676	0.0033511		0.000455512	0.00334347	0	0	0.000303582		0	0	0	0	0	0		0	0	0	0	0	0		0	0	0	0	0	0.000151722
8	Actinobacteria-Actinomycetales-Nocardioidaceae-Propionicimonas				0	0	0	0	0		0	0	0	0	0		0.000152999	0	0	0	0.00289414		0	0	0	0	0		0	0	0	0	0	0		0	0	0	0	0	0		0	0	0	0	0	0
9	Actinobacteria-Bifidobacteriales-Bifidobacteriaceae-Bifidobacterium				0.0657156	0.00820918	0.0037919	0.0033455	0.0159381		0.00212411	0.00151837	0.00970579	0.00318761	0.00409836		0.00107099	0.000303628	0.00682646	0.000606704	0.00959634		0.00258123	0.00486322	0.00516247	0.000455097	0.0016697		0.00075815	0	0.000151653	0	0.000151607	0.00182066		0.00136467	0.000455097	0	0.00136488	0.000303306	0.00212411		0.00121396	0.00075884	0.000606612	0.00341375	0.00303536	0.0232135
10	Actinobacteria-Coriobacteriales-Coriobacteriaceae-Collinsella				0	0	0	0	0		0	0	0	0	0		0	0	0	0	0		0	0	0	0	0		0	0	0	0	0	0		0	0.00364078	0.000303214	0.000151653	0.00424628	0.000151722		0	0	0	0	0	0
11	Actinobacteria-Coriobacteriales-Coriobacteriaceae-Olsenella				0	0	0.00819051	0	0		0	0.00106286	0	0	0		0	0	0	0	0		0	0	0	0	0.000151791		0	0	0	0	0	0		0	0	0	0	0	0		0	0	0	0	0	0
12	Actinobacteria-Coriobacteriales-Coriobacteriaceae-Unclassified				0	0.000912131	0.000303352	0.000456204	0	0	0.000606888	0.00334042	0.00166818	0.000303582	0.00106254	0	0	0	0.000455097	0.000151676	0	0	0.000607349	0	0.000151837	0.000455097	0.00546448	0	0	0	0	0	0	0	0	0	0	0	0	0	0	0	0	0	0	0	0	0	0
13	Actinobacteria-Coriobacteriales-Unclassified				0	0	0.00257849	0.00197689	0.00136612	0	0.000455166	0	0.000303306	0.00470553	0.000758956	0	0.000611995	0	0.000151699	0	0.000609292	0	0.00182205	0.00121581	0.00136654	0	0.000151791	0	0	0	0	0	0	0	0	0	0	0	0	0	0	0	0.0060698	0.0118379	0.00530786	0.000151722	0.000151768	0.00652405	0
14
15	Bacteroidetes-Bacteroidia-Bacteroidales-Bacteroidaceae-Bacteroides				0	0.000152022	0.000151676	0.0830292	0		0	0.17522	0	0.00151791	0.00121433		0	0.00121451	0	0.000151676	0.000152323		0.000151837	0.000303951	0	0.00106189	0.0085003		0.456861	0.520855	0.631332	0.741319	0.731656	0.425732		0.0762699	0.240595	0.689054	0.599029	0.416742	0.449249		0.0593323	0.0267112	0.00621777	0.0289789	0.0947033	0.0732817
16	Bacteroidetes-Bacteroidia-Bacteroidales-Porphyromonadaceae-Odoribacter				0	0	0	0	0		0	0	0	0	0		0	0.000151814	0	0	0		0	0	0	0.000303398	0		0.00470053	0.00333687	0.00303306	0.00394238	0.00288053	0.00379305		0	0	0	0	0	0		0.000455235	0	0.000303306	7.5861e-05	0.000455304	0.00197239
17	Bacteroidetes-Bacteroidia-Bacteroidales-Porphyromonadaceae-Parabacteroides				0	0	0.000151676	0.00106448	0		0	0.000303674	0	0	0		0.000152999	0.00242903	0.000151699	0	0		0.00151837	0	0	0.000303398	0.000151791		0.0200152	0.00242682	0.00500455	0.0160728	0.00697392	0.00940677		0.00121304	0.00637136	0.0336568	0.0611162	0.0365484	0.0303444		0	0	0	0	0	0
18	Bacteroidetes-Bacteroidia-Bacteroidales-Porphyromonadaceae-Porphyromonas				0	0	0	0.00136861	0.000151791		0	0.000151837	0	0.000303582	0		0	0.000151814	0.000151699	0	0		0	0	0	0	0		0	0	0	0	0	0		0	0	0	0.000303306	0	0		0	0	0	7.5861e-05	0	0
19	Bacteroidetes-Bacteroidia-Bacteroidales-Porphyromonadaceae-Unclassified				0	0	0	0	0		0	0	0	0	0		0	0.000151814	0	0	0		0	0	0	0	0		0.00045489	0.000151676	0.000758265	0.00015163	0	0		0	0	0	0	0	0		0	0	0	0	0	0
20	Bacteroidetes-Bacteroidia-Bacteroidales-Prevotellaceae-Prevotella				0.0839278	0.0127698	0.0182011	0.0509428	0.0285367		0.0183584	0.0467659	0.101759	0.0274742	0.0186703		0.16478	0.710035	0.139411	0.559078	0.0216299		0.0508655	0.156687	0.0722745	0.40003	0.0661809		0	0	0.000151653	0.00030326	0	0		0	0	0	0	0	0.000303444		0	0	0	0	0	0
21	Bacteroidetes-Bacteroidia-Bacteroidales-Prevotellaceae-Unclassified				0	0	0	0	0		0	0	0	0	0		0	0.00136633	0	0.00075838	0.0019802		0.000607349	0.000151976	0.000151837	0.00895024	0.000151791		0	0	0	0	0	0		0	0	0	0	0	0		0.00151745	0.00106238	0.000303306	0.000303444	0.010472	0.00075861
22	Bacteroidetes-Bacteroidia-Bacteroidales-Rikenellaceae-Alistipes				0	0	0	0	0		0	0.000607349	0	0	0.000151791		0.000305998	0	0	0	0		0	0	0	0	0		0.00803639	0.00288184	0.00303306	0.00166793	0.00136446	0.00515855		0	0.000151699	0.00363857	0.00576281	0	0.000910332		0.0711684	0.0165427	0.0233546	0.0115309	0.00303536	0.0429373
23	Bacteroidetes-Bacteroidia-Bacteroidales-Rikenellaceae-Unclassified				0	0	0	0	0		0	0	0	0	0		0	0	0	0	0		0	0	0	0	0		0.00227445	0.000303352	0.000454959	0.00090978	0.000454821	0.00182066		0	0	0.000151607	0.000303306	0	0		0.00333839	0.00121414	0.00288141	0.00113792	0.000910609	0.0040965
24	Bacteroidetes-Bacteroidia-Bacteroidales-Unclassified				0	0.000152022	0.0165327	0.020073	0	0	0.0213928	0.0745521	0.081741	0.0215543	0.0104736	0	0.0227968	0.0163959	0.00197209	0.000455028	0.0351866	0	0.0344671	0.00273556	0.0024294	0.098301	0.129174	0	0.00212282	0.00136508	0.00303306	0.00181956	0.00545785	0.00242755	0	0.00030326	0	0.00818678	0.00697604	0.00363967	0.00470338	0	0.000151745	0	0	0	0.000151768	0.000151722	0
25	Bacteroidetes-Flavobacteria-Flavobacteriales-Flavobacteriaceae-Chryseobacterium				0	0.000456066	0	0	0.000455373		0	0	0.000151653	0.000151791	0.000303582		0.0221848	0.000151814	0	0	0.000456969		0	0	0	0	0		0	0	0	0	0	0		0	0	0	0	0	0		0	0	0	0	0	0
26	Bacteroidetes-Flavobacteria-Flavobacteriales-Flavobacteriaceae-Haloanella				0	0	0	0	0		0	0	0	0	0		0.00520196	0	0.000151699	0	0.0219345		0	0	0	0	0		0	0	0	0	0	0		0	0	0	0	0	0		0	0	0	0	0	0
27	Bacteroidetes-Flavobacteria-Flavobacteriales-Flavobacteriaceae-Sejongia				0	0	0	0	0		0	0	0	0	0		0.00122399	0	0	0	0.000304646		0	0	0	0	0		0	0	0	0	0	0		0	0	0	0	0	0		0	0	0	0	0	0
28	Bacteroidetes-Flavobacteria-Flavobacteriales-Flavobacteriaceae-Unclassified				0	0	0	0	0	0	0.000151722	0	0	0.000455373	0	0	0.0523256	0	0	0	0.0816451	0	0	0	0	0	0	0	0	0	0	0	0	0	0	0	0	0	0	0	0	0	0	0	0	0	0	0	0
29	Bacteroidetes-Sphingobacteria-Sphingobacteriales-Sphingobacteriaceae-Pedobacter				0	0	0	0	0		0	0	0	0	0		0.00168299	0	0	0	0.000304646		0	0	0	0	0		0	0	0	0	0	0		0	0	0	0	0	0		0	0	0	0	0	0
30	Bacteroidetes-Sphingobacteria-Sphingobacteriales-Sphingobacteriaceae-Sphingobacterium				0	0	0	0	0		0	0	0	0	0		0.0517136	0	0	0	0.0365575		0	0	0	0	0		0	0	0	0	0	0		0	0	0	0	0	0		0	0	0	0	0	0
31	Bacteroidetes-Sphingobacteria-Sphingobacteriales-Unclassified				0	0	0	0	0		0	0	0.000151653	0	0		0	0	0	0	0.00243717		0	0	0	0	0		0	0	0	0	0	0		0	0	0	0	0	0		0	0	0	0	0	0
32
33	Cyanobacteria-4C0d-2-YS2-Unclassified				0	0	0.00075838	0.0118613	0		0.000151722	0.000911023	0.0304823	0.0558591	0		0.00244798	0.00880522	0.00288228	0.000303352	0.00959634		0.0053143	0.000911854	0.00516247	0	0.00136612		0	0	0	0	0	0		0	0	0	0	0	0		0	0	0	0	0	0
34	Cyanobacteria-Chloroplast-Streptophyta-Unclassified				0.000303536	0	0.000303352	0.000152068	0.000151791		0.000910332	0.000607349	0	0.000758956	0.000455373		0.000152999	0	0.000151699	0	0		0.000151837	0.000607903	0.00151837	0	0		0	0.000303352	0	0	0	0		0	0	0.000758035	0	0	0.000151722		0	0	0	0	0	0.00121378
35
36	Elusimicrobia-Elusimicrobiales-Elusimicrobiaceae-Unclassified				0	0	0.00288184	0	0		0	0.000911023	0.000151653	0.000455373	0.000151791		0	0	0	0	0.014166		0	0	0	0.000151699	0.000151791		0	0	0	0	0	0		0	0	0	0	0	0		0	0	0	0	0	0
37
38	Fusobacteria-Fusobacteria-Fusobacteriales-Fusobacteriaceae-Fusobacterium				0	0	0	0	0		0	0	0	0	0		0	0	0.000303398	0	0		0	0	0	0	0.000607165		0.00015163	0.00182011	0.00136488	0.00515542	0.00742874	0.00318616		0	0.000151699	0.000606428	0	0.000303306	0.000910332		0	0	0	0	0	0
39
40	Lentisphaerae-Lentisphaerae-Victivallales-Victivallaceae-Unclassified				0	0	0	0.000760341	0.000303582		0	0.000151837	0.000151653	0.000758956	0.000607165		0	0	0	0	0.000304646		0.000151837	0	0.000455512	0.000455097	0		0	0	0	0	0	0		0	0	0	0	0	0		0	0	0	0	0	0
41
42	Spirochaetes-Brachyspirae-Brachyspirales-Brachyspiraceae-Brachyspira				0	0	0.000151676	0.000152068	0		0.000303444	0.000911023	0.000151653	0	0		0	0.000303628	0.000303398	0.00364022	0.000913938		0.000151837	0	0.000759186	0	0		0	0	0	0	0	0		0	0	0	0	0	0		0	0	0	0	0	0
43	Spirochaetes-Spirochaetes-Sphaerochaetales-Sphaerochaetaceae-Sphaerochaeta				0	0	0	0	0		0	0	0	0	0		0	0.000759071	0	0	0.00213252		0	0	0	0	0		0	0	0	0	0	0		0	0	0	0	0	0		0	0	0	0	0	0
44	Spirochaetes-Spirochaetes-Spirochaetales-Spirochaetaceae-Treponema				0	0	0	0	0		0.000303444	0.0230793	0.0139521	0.0224651	0.00318761		0	0	0.000151699	0.0069771	0		0.000455512	0.000303951	0.000303674	0.000151699	0.00273224		0	0	0	0	0	0		0	0	0	0	0	0		0	0	0	0	0	0
45
46	TM7-TM7-3-EW055-Unclassified				0.000151768	0	0.000455028	0	0.000455373		0	0	0	0.000151791	0.000455373		0.00413097	0	0.000606796	0	0.0129474		0.000455512	0.000455927	0.000151837	0	0.000151791		0	0	0	0	0	0		0	0.000151699	0	0	0.000151653	0.000455166		0	0	0.000151653	0	0	0.000455166
47	TM7-TM7-3-I025-Rs-045-Unclassified				0	0	0.000910056	0.000760341	0		0.0139584	0	0.000454959	0.00106254	0.00728597		0	0	0	0	0		0	0.000303951	0	0.000455097	0.00379478		0	0	0	0	0	0		0	0	0	0	0	0		0	0	0	0	0	0
48	TM7-TM7-3-Unclassified				0.000303536	0.000152022	0	0	0		0	0	0.000303306	0	0		0	0	0.000151699	0	0.000304646		0.000151837	0	0.000151837	0	0		0	0	0	0	0	0		0	0	0	0	0	0		0	0	0	0	0	0
49
50	Verrucomicrobia-Verrucomicrobiae-Verrucomicrobiales-Verrucomicrobiaceae-Akkermansia				0	0	0	0	0		0	0.00227756	0	0.00303582	0		0.000152999	0	0	0	0		0	0	0	0	0		0.0489765	0	0	0	0	0		0	0	0	0	0	0		0.119879	0.00516012	0.00409463	0.0138067	0.000151768	0.00849643
51
52	Firmicutes-Bacilli-Gemellales-Gemellaceae-Gemella				0	0.000456066	0	0.000152068	0		0.000455166	0	0	0	0		0	0	0.000151699	0	0		0	0.000303951	0	0	0		0	0.000151676	0	0	0	0		0	0.000758495	0	0	0	0		0	0	0	7.5861e-05	0.000151768	0.000151722
53	Firmicutes-Bacilli-Lactobacillales-Carnobacteriaceae-Granulicatella				0	0.00228033	0	0	0		0.000151722	0	0	0	0		0	0	0	0	0		0	0.000151976	0	0	0		0	0	0	0	0	0		0	0.000151699	0	0	0	0		0	0	0	0	0.000151768	0
54	Firmicutes-Bacilli-Lactobacillales-Enterococcaceae-Enterococcus				0.0132038	0.0290362	0.000151676	0.0152068	0		0	0	0	0.013054	0		0	0	0.000606796	0.000455028	0		0	0	0	0.000151699	0		0	0	0	0	0	0		0	0	0	0	0	0		0	0	0	0	0	0
55	Firmicutes-Bacilli-Lactobacillales-Lactobacillaceae-Lactobacillus				0.00865078	0.0299483	0.000151676	0.000152068	0		0	0	0	0	0		0	0	0	0	0		0	0.000455927	0	0.00106189	0.00698239		0	0	0	0	0	0		0	0	0	0	0	0		0	0	0	7.5861e-05	0	0.000151722
56	Firmicutes-Bacilli-Lactobacillales-Lactobacillaceae-Lactobacillus				0.0613143	0.0354211	0.000606704	0.00197689	0.00136612		0.00075861	0.00136654	0.000758265	0.000303582	0.000151791		0.000152999	0.00136633	0.00303398	0.000303352	0.00137091		0.000151837	0.00273556	0.00167021	0.00151699	0.000455373		0	0	0	0	0	0		0	0	0	0	0	0		0	0	0	0	0	0
57	Firmicutes-Bacilli-Lactobacillales-Leuconostocaceae-Leuconostoc				0.0075884	0.0366373	0.00394358	0.00577859	0.0186703		0.00439994	0.00288491	0.00272975	0.0033394	0.00455373		0.00351897	0.00136633	0.0147148	0.00364022	0.00274181		0.0053143	0.00699088	0.0189797	0.00106189	0.00242866		0.00030326	0	0	0	0	0.000151722		0	0.000303398	0.000151607	0	0	0.000455166		0.000151745	0	0	0.000227583	0	0.000606888
58	Firmicutes-Bacilli-Lactobacillales-Leuconostocaceae-Weissella				0.000607072	0.00121618	0.000303352	0	0		0	0	0	0	0		0.000152999	0	0.00182039	0.0104656	0		0.000151837	0.0162614	0.000607349	0	0.000151791		0.00060652	0	0	0.00015163	0	0.000303444		0.00015163	0.000758495	0	0	0	0.00166894		0.00060698	0	0	7.5861e-05	0	0.000303444
59	Firmicutes-Bacilli-Lactobacillales-Streptococcaceae-Lactococcus				0.00106238	0.00699301	0.00075838	0.00152068	0.00318761		0.00166894	0.000607349	0.000606612	0.0195811	0.000758956		0.000764994	0.000303628	0.00439927	0.00136508	0.000456969		0.00151837	0.00182371	0.00409961	0	0.000151791		0.00045489	0.000151676	0	0.00015163	0	0.000455166		0	0.000151699	0	0	0	0		0	0	0.000151653	0	0	0
60	Firmicutes-Bacilli-Lactobacillales-Streptococcaceae-Streptococcus				0.271361	0.0839161	0.00182011	0.0687348	0.000455373		0.000910332	0	0	0	0.000455373		0.0246328	0.000151814	0.00106189	0.0621872	0.000913938		0.00167021	0.162918	0.000759186	0.00303398	0.00409836		0.00121304	0.000455028	0.000454959	0.00045489	0.000303214	0.000151722		0.00242608	0.0405036	0.000151607	0.000303306	0.00106157	0.00121378		0.000455235	0.00075884	0.000454959	0.000455166	0.00303536	0.0127447
61	Firmicutes-Bacilli-Lactobacillales-Streptococcaceae-Unclassified				0.000151768	0	0	0	0		0.000151722	0	0	0.000151791	0		0.000152999	0	0	0	0		0.000151837	0.000151976	0	0	0		0	0	0	0	0	0		0	0	0	0	0	0		0	0	0	0	0	0
62	Firmicutes-Bacilli-Turicibacterales-Turicibacteraceae-Unclassified				0	0.0118577	0.000455028	0.000760341	0.00910747		0.00424822	0	0.000303306	0.00106254	0.000607165		0.000152999	0.000151814	0	0.0364022	0.00106626		0.000455512	0.00410334	0	0	0		0	0	0	0	0	0.000151722		0.00636846	0	0.000151607	0	0	0.00121378		0	0.000455304	0.000151653	0	0.000151768	0.00182066
63	Firmicutes-Clostridia-Clostridiales-Catabacteriaceae-Unclassified				0	0	0.0300319	0.00821168	0.000303582		0.0224549	0.0273307	0.00879588	0.0176078	0.0136612		0.0116279	0.00136633	0	0	0.0126428		0.0183723	0	0.00167021	0.00136529	0.00637523		0.0194086	0.00257849	0.000303306	0	0	0		0	0	0	0.00197149	0	0		0.00151745	0.00121414	0.000303306	0.00250341	0.000455304	0.000910332
64	Firmicutes-Clostridia-Clostridiales-Clostridiaceae-Clostridium				0.0182122	0.106871	0.00530866	0.0185523	0.199757	0	0.0207859	0.00227756	0.0162269	0.0344566	0.0165452	0	0.00719094	0.00121451	0.000303398	0.0615805	0.00213252	0	0.0162466	0.0332827	0.0809292	0.00182039	0.00273224	0	0	0	0.000151653	0	0	0	0	0.0166793	0.00364078	0.000454821	0.00166818	0	0	0	0.00106222	0.00409774	0.00545951	0.000910332	0.00121414	0.00318616	0
65	Firmicutes-Clostridia-Clostridiales-Clostridiaceae-Sarcina				0	0.1654	0.00106173	0.00136861	0.125835		0.0121378	0.000759186	0.0022748	0.0214026	0.0085003		0.0475826	0.0139669	0.00940534	0.00712877	0.141051		0.0104768	0.0100304	0.0947464	0.000151699	0		0	0	0	0	0	0		0	0	0	0	0	0		0	0	0	0	0	0
66	Firmicutes-Clostridia-Clostridiales-Clostridiaceae-Unclassified				0	0.0373974	0	0	0.00136612	0	0.00106205	0	0	0.0034912	0.00637523	0	0	0	0.0530947	0.0043986	0.00137091	0	0	0.0238602	0.000151837	0.000151699	0	0	0	0	0	0	0	0	0	0.00075815	0.00257888	0	0	0.00166818	0	0	0	0	0	0	0.000151768	0	0
67	Firmicutes-Clostridia-Clostridiales-Clostridiales Family XI Incertae Sedis-Unclassified				0	0.00106415	0	0.0038017	0		0	0.000151837	0	0	0		0	0	0.000151699	0	0		0	0	0	0	0		0	0	0	0	0	0		0.00045489	0	0	0	0	0.000606888		0	0	0	0	0	0
68	Firmicutes-Clostridia-Clostridiales-Clostridiales Family XIII Incertae Sedis-Unclassified				0	0	0.000910056	0.000456204	0.000151791	0	0.000151722	0.0012147	0.000454959	0.000910747	0.00106254	0	0.000458996	0	0.000151699	0	0.000456969	0	0.00197388	0	0	0.000151699	0.000303582	0	0	0	0	0	0	0	0	0	0	0	0	0	0	0	0.00030349	0	0.000151653	0.000682749	0.00106238	0	0
69	Firmicutes-Clostridia-Clostridiales-Dehalobacteriaceae-Dehalobacterium				0	0	0	0	0		0.000455166	0.000151837	0.000151653	0.000607165	0.000455373		0	0	0	0	0		0.000303674	0	0	0	0		0	0	0	0	0	0		0	0	0	0	0	0		0	0	0	0	0	0
70	Firmicutes-Clostridia-Clostridiales-Eubacteriaceae-Anaerofustis				0	0	0.00075838	0	0		0	0	0.000151653	0.000151791	0.000151791		0	0	0	0	0		0	0	0	0	0		0.00030326	0	0	0	0	0.000151722		0	0	0	0	0	0		0	0	0	0	0	0
71	Firmicutes-Clostridia-Clostridiales-Lachnospiraceae-Blautia				0.0145697	0.00152022	0.0043986	0.00517032	0.00880389		0.00182066	0.000607349	0.00303306	0.00151791	0.000607165		0.00305998	0.000759071	0.000606796	0.00348855	0.00106626		0.000911023	0.00395137	0.0089584	0	0.00121433		0.0045489	0.00803883	0.00106157	0.00136467	0.00348696	0.00379305		0.00864291	0.00682646	0.00151607	0.000606612	0.00985745	0.00485511		0.00182094	0.00698133	0.00348802	0.00356547	0.00986493	0.00788955
72	Firmicutes-Clostridia-Clostridiales-Lachnospiraceae-Butyrivibrio				0.176506	0.0127698	0.160322	0.00897202	0.0673953		0.0732817	0.0176131	0.0694571	0.0435641	0.0801457		0.0136169	0.00667982	0.00970874	0.00652207	0.0421935		0.165351	0.187386	0.156848	0.0999697	0.258197		0	0	0	0	0	0		0	0	0	0	0	0		0	0	0	7.5861e-05	0	0
73	Firmicutes-Clostridia-Clostridiales-Lachnospiraceae-Clostridium				0.00394597	0.0048647	0.00121341	0.00228102	0.0085003	0	0.00197239	0.000455512	0.00151653	0.000303582	0.000151791	0	0.00260098	0.00182177	0.00121359	0.0069771	0.000609292	0	0.00318858	0.00151976	0.00136654	0.000606796	0.000303582	0	0.0949204	0.0294251	0.0303306	0.0109174	0.0116737	0.0597785	0	0.029113	0.0626517	0.0272893	0.069912	0.0150136	0.12335	0	0.0047041	0.0132038	0.00727934	0.0363374	0.0176051	0.00485511	0
74	Firmicutes-Clostridia-Clostridiales-Lachnospiraceae-Coprococcus				0.000151768	0	0.00151676	0.00304136	0.00394657		0.00075861	0.000759186	0.00197149	0.00136612	0.000607165		0.000305998	0.000455443	0	0.000910056	0.0207159		0.000455512	0	0.00258123	0.000303398	0.000910747		0.0030326	0.00257849	0.00333637	0.00030326	0.00348696	0.00713094		0	0.00106189	0.000909642	0.000151653	0.000454959	0.000910332		0.00151745	0.00440127	0.00545951	0.0166136	0.0550918	0.0198756
75	Firmicutes-Clostridia-Clostridiales-Lachnospiraceae-Eubacterium				0.000151768	0	0.000151676	0.00121655	0.000151791		0	0.000151837	0	0	0		0	0	0.000455097	0.000303352	0		0	0	0	0	0		0.00075815	0.00394358	0.00212314	0.00015163	0.00394178	0.00121378		0.00015163	0	0.000454821	0	0.000151653	0.000303444		0.00091047	0.00106238	0.00106157	0.000834471	0.000607072	0.00242755
76	Firmicutes-Clostridia-Clostridiales-Lachnospiraceae-Lachnobacterium				0.000151768	0	0	0.000304136	0.000151791		0.000303444	0	0	0.000151791	0.000303582		0	0	0	0	0.000152323		0.000455512	0	0.000151837	0	0.000303582		0	0	0	0	0	0		0	0	0	0	0	0		0	0.000151768	0.000151653	0.000910332	0.000151768	0.000455166
77	Firmicutes-Clostridia-Clostridiales-Lachnospiraceae-Lachnospira				0.00075884	0.000152022	0.000303352	0.000152068	0.00288403		0.00121378	0.000455512	0.000454959	0.000607165	0.000455373		0	0.000455443	0.000151699	0.00106173	0.000761615		0.000303674	0	0.00865472	0.000303398	0.000303582		0.00894617	0.0699226	0.01835	0.00712661	0.0344148	0.00682749		0.168461	0.000151699	0.0403275	0.0025781	0.0172884	0.0013655		0.00121396	0.0147215	0.00106157	0.0157032	0.0174533	0.00697921
78	Firmicutes-Clostridia-Clostridiales-Lachnospiraceae-Roseburia				0.00151768	0.000152022	0.00197179	0.00167275	0.00212508		0.00637233	0.0012147	0.014407	0.00106254	0.00379478		0.0108629	0.00865341	0.000910194	0.00500531	0.0513328		0.00106286	0.00151976	0.0233829	0.00227549	0.00197328		0.0184989	0.0461095	0.0201699	0.011069	0.0285021	0.0295858		0.169067	0.0653823	0.00151607	0.0128905	0.0391265	0.0787437		0.00971168	0.0173016	0.0198665	0.0478683	0.0292912	0.0386891
79	Firmicutes-Clostridia-Clostridiales-Lachnospiraceae-Ruminococcus				0.00258006	0.000304044	0.00121341	0.00106448	0.000758956		0.00075861	0.0226237	0	0.000607165	0.000455373		0.00122399	0.000910885	0.00106189	0.00682542	0.000152323		0.000151837	0.00167173	0.00136654	0.000151699	0		0.00727824	0.00728045	0.014407	0.00363912	0.00181928	0.0116826		0.0770281	0.0703883	0.00227411	0.00682439	0.0905369	0.0285237		0.00500759	0.00591896	0.00712769	0.00394477	0.0075884	0.0185101
80	Firmicutes-Clostridia-Clostridiales-Lachnospiraceae-Unclassified				0.014418	0.00532077	0.00970727	0.022354	0.0323315	0	0.00743438	0.0309748	0.0203215	0.00470553	0.00318761	0	0.00872093	0.0374981	0.0165352	0.0043986	0.00670221	0	0.0142727	0.00775076	0.0183723	0.0244235	0.0578324	0	0.0271418	0.0834218	0.0309372	0.0125853	0.0503335	0.103778	0	0.0453374	0.0659891	0.0318375	0.01835	0.0207765	0.0342892	0	0.0186646	0.0338443	0.014407	0.0341375	0.0538777	0.0439994	0
81	Firmicutes-Clostridia-Clostridiales-Peptococcaceae-Peptococcus				0	0	0	0.00243309	0		0	0.000151837	0	0	0		0	0	0	0	0		0	0.00106383	0	0	0		0	0	0	0	0	0		0	0	0	0	0	0		0	0	0	0	0	0
82	Firmicutes-Clostridia-Clostridiales-Peptococcaceae-Unclassified				0	0	0.000455028	0	0.000455373		0	0	0	0	0		0.000611995	0	0	0	0		0.000151837	0	0	0	0		0	0	0	0	0	0		0	0	0	0	0	0		0	0	0	0	0	0
83	Firmicutes-Clostridia-Clostridiales-Ruminococcaceae-Anaerotruncus				0	0	0	0	0		0	0	0	0	0		0	0	0	0	0		0	0	0	0	0		0.00106141	0	0.000606612	0.00030326	0	0.00151722		0	0	0.000303214	0.000151653	0	0		0	0	0	7.5861e-05	0	0
84	Firmicutes-Clostridia-Clostridiales-Ruminococcaceae-Clostridium				0	0	0	0.000304136	0		0.000151722	0	0.000303306	0	0		0	0	0	0	0.000152323		0.000151837	0	0	0	0		0.0165277	0.00257849	0.00303306	0.00075815	0.00136446	0.0112274		0.00121304	0.000303398	0.00106125	0.00576281	0.00348802	0.0267031		0.00197269	0.0166945	0.0253261	0.00288272	0.00500835	0.00257927
85	Firmicutes-Clostridia-Clostridiales-Ruminococcaceae-Clostridium Incertae Sedis				0	0	0	0	0		0	0.000151837	0	0	0		0	0	0	0	0		0	0	0	0	0		0.0171342	0.00348855	0.00788596	0.0090978	0.00409339	0.0175998		0.00045489	0.000151699	0.00970285	0.0125872	0.000758265	0.00470338		0.00060698	0.000303536	0.000454959	0.000227583	0.000455304	0.000151722
86	Firmicutes-Clostridia-Clostridiales-Ruminococcaceae-Eubacterium				0	0	0.000455028	0.00228102	0.0016697		0	0.0012147	0	0.000303582	0.000151791		0.000305998	0	0	0	0.000152323		0	0	0	0	0.000151791		0	0	0	0	0	0		0	0	0	0	0	0		0.00091047	0.00106238	0.000909918	0.00364133	0.0110791	0.0244272
87	Firmicutes-Clostridia-Clostridiales-Ruminococcaceae-Faecalibacterium				0.0129003	0.00775312	0.0134992	0.011253	0.0124469		0.0224549	0.00698451	0.0391265	0.0154827	0.010929		0.0128519	0.0771216	0.106644	0.0273017	0.00380807		0.0220164	0.00759878	0.0176131	0.0122876	0.0250455		0.101744	0.0740179	0.0840158	0.0280516	0.0274409	0.066606		0.275208	0.0634102	0.0294118	0.0335153	0.153018	0.0764679		0.00440061	0.0157839	0.00864422	0.0189653	0.141448	0.0370202
88	Firmicutes-Clostridia-Clostridiales-Ruminococcaceae-Oscillospira				0.0250417	0.00395257	0.198696	0.101582	0.00941105		0.0820816	0.0845733	0.0784046	0.0540376	0.0657256		0.0215728	0.0157887	0.00273058	0.00424693	0.0769231		0.13225	0.012614	0.0343152	0.051426	0.100941		0.00742987	0.0116791	0.00925083	0.00212282	0.00257732	0.00971021		0	0.000151699	0.00576107	0.00151653	0.000303306	0.00242755		0.0423369	0.0250417	0.00272975	0.0449856	0.0555471	0.00879988
89	Firmicutes-Clostridia-Clostridiales-Ruminococcaceae-Ruminococcus				0.000303536	0.000456066	0.021083	0.0415146	0.0300546	0	0.00318616	0.013969	0.00955414	0.0267152	0.0104736	0	0.00887393	0.00379535	0.00182039	0.000606704	0.033968	0	0.0174613	0.000911854	0.00425144	0.000455097	0.00197328	0	0	0	0	0	0	0	0	0.00121304	0	0.00106125	0.000151653	0.000303306	0.000455166	0	0.00652504	0.056306	0.0718835	0.00515855	0.0122932	0.0307996	0
90	Firmicutes-Clostridia-Clostridiales-Ruminococcaceae-Subdoligranulum				0	0	0	0.000152068	0.000151791		0	0	0	0	0		0	0	0.00546117	0.000151676	0		0	0.000303951	0.000151837	0	0		0	0	0	0	0	0		0.00030326	0	0.00197089	0.00151653	0.000454959	0.00591716		0.00136571	0.00136591	0.00106157	0.000834471	0	0.00485511
91	Firmicutes-Clostridia-Clostridiales-Ruminococcaceae-Unclassified				0.0280771	0.0237154	0.232368	0.152524	0.238312	0	0.152784	0.121925	0.210646	0.128112	0.127049	0	0.0611995	0.0279338	0.0646238	0.015926	0.110434	0	0.216216	0.0922492	0.0645308	0.0606796	0.109897	0	0.0627748	0.0377673	0.0253261	0.0228961	0.011977	0.0424822	0	0.0142532	0.00576456	0.0406307	0.0503488	0.0130422	0.0244272	0	0.300759	0.37335	0.266303	0.182977	0.0833207	0.246397	0
92	Firmicutes-Clostridia-Clostridiales-Unclassified				0.037942	0.0921253	0.164568	0.0944343	0.110049	0	0.189804	0.182205	0.0621777	0.170158	0.229053	0	0.0416157	0.00759071	0.117263	0.102988	0.0831683	0	0.0540541	0.0848024	0.188886	0.0100121	0.0262599	0	0.00894617	0.00530866	0.00439794	0.00439727	0.0104609	0.00394477	0	0.0178923	0.00773665	0.00545785	0.00591447	0.00136488	0.0157791	0	0.0455235	0.0704204	0.107522	0.0436959	0.0298983	0.157336	0
93	Firmicutes-Clostridia-Clostridiales-Veillonellaceae-Acidaminococcus				0	0	0	0	0		0	0.000151837	0	0.000151791	0.000151791		0	0	0	0	0		0.000759186	0	0.000151837	0	0.000455373		0	0	0	0	0	0		0	0	0	0.000606612	0.000454959	0.00637233		0	0	0	0	0	0
94	Firmicutes-Clostridia-Clostridiales-Veillonellaceae-Dialister				0.0033389	0.000456066	0.00409525	0.00760341	0.00151791		0.0376271	0.0150319	0.00121322	0.00242866	0.00455373		0.00198898	0.0053135	0.160953	0.00151676	0.000456969		0.00182205	0.00212766	0.00364409	0.104824	0.0371888		0	0.000151676	0	0.00015163	0	0.000303444		0	0.000303398	0	0	0.000151653	0.000455166		0.266464	0.206556	0.150743	0.244045	0.163302	0.010924
95	Firmicutes-Clostridia-Clostridiales-Veillonellaceae-Megamonas				0	0	0	0	0		0	0	0	0	0		0	0	0	0	0		0	0	0	0	0		0	0	0	0	0	0		0	0	0	0	0	0		0	0	0	0	0	0
96	Firmicutes-Clostridia-Clostridiales-Veillonellaceae-Megasphaera				0.0191228	0.000912131	0.00136508	0.00364964	0.000910747		0.00121378	0.0012147	0.000606612	0.000303582	0.000758956		0	0	0	0	0		0.00561798	0.000303951	0.000759186	0.000606796	0.000455373		0	0	0	0	0	0		0	0	0	0	0	0		0	0	0	0	0	0
97	Firmicutes-Clostridia-Clostridiales-Veillonellaceae-Mitsuokella				0.00364243	0.000456066	0.0100106	0.000608273	0.000758956		0.00075861	0.013058	0.000151653	0.000910747	0.000607165		0	0	0.000910194	0.00075838	0.000152323		0.000759186	0.00106383	0.0024294	0.00136529	0.00409836		0	0	0	0	0	0		0	0	0	0	0	0		0	0	0	0	0	0
98	Firmicutes-Clostridia-Clostridiales-Veillonellaceae-Phascolarctobacterium				0	0	0	0	0		0	0	0	0	0		0	0	0	0	0		0	0	0	0	0		0.0266869	0.0438344	0.044586	0.0359363	0.0286537	0.0723714		0.00136467	0.00439927	0.0457853	0.0805278	0.0131938	0.0400546		0	0	0	0	0	0
99	Firmicutes-Clostridia-Clostridiales-Veillonellaceae-Unclassified				0	0	0.00364022	0.000760341	0.000303582	0	0.0013655	0.00425144	0.000454959	0	0.000303582	0	0.00198898	0.00197358	0.00106189	0.00788715	0.000152323	0	0.000759186	0.000303951	0.00501063	0.00242718	0.000455373	0	0	0	0	0	0	0	0	0.00015163	0.00485437	0.000151607	0	0.00136488	0	0	0.00060698	0.00075884	0.000454959	0.000682749	0.00075884	0	0
100	Firmicutes-Clostridia-Clostridiales-Veillonellaceae-Veillonella				0.00273183	0.00577683	0	0.000152068	0.000151791		0.000455166	0	0	0	0.000303582		0.000305998	0.000151814	0	0.000303352	0		0.000151837	0.000911854	0.000303674	0.00470267	0.0034912		0.00045489	0.000455028	0.000606612	0.00075815	0.000303214	0.000910332		0.00409401	0.161256	0.000454821	0.000454959	0.0119806	0		0.00060698	0.00394597	0.000151653	0.002731	0.0585825	0.00864816
101	Firmicutes-Unclassified				0.000151768	0	0.000151676	0.000456204	0.000455373		0.00075861	0.000607349	0.000606612	0.000758956	0.000910747		0	0	0	0	0		0	0.000151976	0	0.00106189	0.000303582		0.00045489	0.000151676	0.000454959	0	0	0.000151722		0	0	0.000303214	0	0.000151653	0.000151722		0.00364188	0.00531188	0.00197149	0.00614474	0.00303536	0.000455166
102
103	Proteobacteria-Alphaproteobacteria-Caulobacterales-Caulobacteraceae-Unclassified				0	0	0	0	0		0	0	0	0	0		0.00198898	0	0	0	0.000304646		0	0	0	0	0		0	0	0	0	0	0		0	0	0	0	0	0		0	0	0	0	0	0
104	Proteobacteria-Alphaproteobacteria-Sphingomonadales-Sphingomonadaceae-Unclassified				0	0	0	0	0		0	0	0	0	0		0.00229498	0	0	0	0		0	0	0	0	0		0	0	0	0	0	0		0	0	0	0	0	0		0	0	0	0	0	0
105	Proteobacteria-Alphaproteobacteria-Sphingomonadales-Unclassified				0	0	0	0	0	0	0	0	0	0	0	0	0.00504896	0	0.000151699	0	0.000609292	0	0	0	0	0	0	0	0	0	0	0	0	0	0	0	0	0	0	0	0	0	0	0	0	0	0	0	0
106	Proteobacteria-Alphaproteobacteria-Unclassified				0	0	0.0124374	0.000304136	0	0	0	0.00288491	0	0.000910747	0.00106254	0	0.000305998	0.000607257	0	0	0.000152323	0	0.000455512	0	0	0	0	0	0	0	0	0	0	0	0	0	0	0	0	0	0	0	0.000151745	0	0	0	0	0	0
107	Proteobacteria-Betaproteobacteria-Burkholderiales-Alcaligenaceae-Sutterella				0.000455304	0	0	0.000304136	0.000151791		0	0.000303674	0.000151653	0.000303582	0.000151791		0	0	0	0.000455028	0		0	0	0	0.000303398	0		0	0	0.000151653	0	0	0		0	0	0	0	0	0		0	0	0	0	0	0
108	Proteobacteria-Betaproteobacteria-Burkholderiales-Alcaligenaceae-Unclassified				0	0	0	0	0	0	0	0	0	0	0	0	0.00290698	0.000151814	0	0	0.00594059	0	0	0	0	0	0	0	0.00530705	0.0186562	0.0444343	0.0260804	0.0118253	0.0326202	0	0.00060652	0	0.00136446	0.00818926	0.000758265	0.00151722	0	0.0030349	0.00303536	0.000151653	0.0270824	0.0511458	0.000151722	0
109	Proteobacteria-Betaproteobacteria-Burkholderiales-Comamonadaceae-Acidovorax				0.000303536	0.000608088	0	0.000152068	0		0	0	0.000151653	0	0.000151791		0	0	0	0	0		0	0	0.000151837	0	0		0.00015163	0	0	0	0	0		0	0	0	0	0	0		0	0	0	0	0	0
110	Proteobacteria-Betaproteobacteria-Burkholderiales-Comamonadaceae-Brachymonas				0	0	0	0	0		0	0	0	0	0		0.00367197	0	0	0	0.00944402		0	0	0	0	0		0	0	0	0	0	0		0	0	0	0	0	0		0	0	0	0	0	0
111	Proteobacteria-Betaproteobacteria-Burkholderiales-Comamonadaceae-Comamonas				0	0	0	0	0		0	0.000151837	0	0	0		0.00290698	0	0	0	0.000152323		0	0	0	0	0		0	0	0	0	0	0		0	0	0.000151607	0	0	0.000151722		0	0	0	0	0	0
112	Proteobacteria-Betaproteobacteria-Burkholderiales-Comamonadaceae-Hylemonella				0	0	0	0	0		0	0	0	0	0		0.0104039	0	0	0	0.00441736		0	0	0	0	0		0	0	0	0	0	0		0	0.000151699	0	0	0	0		0	0	0	0	0	0
113	Proteobacteria-Betaproteobacteria-Burkholderiales-Comamonadaceae-Unclassified				0	0	0	0	0		0	0	0	0	0		0.0102509	0	0	0	0.000609292		0	0	0.000151837	0	0		0	0	0	0	0	0		0	0	0	0	0	0		0	0	0	0	0	0
114	Proteobacteria-Betaproteobacteria-Neisseriales-Neisseriaceae-Microvirgula				0	0.000152022	0.000151676	0	0.000151791		0	0.000151837	0	0	0		0.000152999	0	0.000303398	0.000151676	0.000152323		0	0	0.000151837	0	0		0	0	0	0	0	0		0	0	0	0	0	0		0	0	0	0	0	0
115	Proteobacteria-Betaproteobacteria-Neisseriales-Neisseriaceae-Neisseria				0.000607072	0.0159623	0	0	0		0	0	0	0	0		0	0	0	0	0		0	0.000455927	0.000151837	0.000910194	0.000303582		0	0	0	0	0	0		0.00015163	0.000151699	0	0	0	0		0	0	0	0	0	0
116	Proteobacteria-Betaproteobacteria-Neisseriales-Neisseriaceae-Unclassified				0	0	0	0	0		0	0	0	0	0		0.00137699	0	0	0	0.000152323		0	0	0	0	0		0	0	0	0	0	0		0	0	0	0	0	0		0	0	0	0	0	0
117	Proteobacteria-Betaproteobacteria-Neisseriales-Neisseriaceae-Vitreoscilla				0	0	0	0	0		0	0	0	0	0		0.00367197	0	0	0	0		0	0	0	0	0		0	0	0	0	0	0		0	0	0	0	0	0		0	0	0	0	0	0
118	Proteobacteria-Deltaproteobacteria-Desulfovibrionales-Desulfovibrionaceae-Bilophila				0	0	0	0	0		0	0	0	0	0		0	0	0	0	0		0	0	0	0	0		0.00045489	0.00151676	0.00151653	0.00212282	0.00166768	0.000455166		0	0	0.000454821	0	0	0.00151722		0	0.000151768	0	0.00197239	0.000303536	0
119	Proteobacteria-Deltaproteobacteria-Desulfovibrionales-Desulfovibrionaceae-Desulfovibrio				0	0	0	0.000152068	0.000455373		0.000151722	0.000759186	0	0.000303582	0.000151791		0	0.000455443	0	0	0		0.000151837	0.000151976	0	0.000758495	0.00273224		0	0	0	0	0	0		0	0	0	0	0	0		0	0	0	0	0	0
120	Proteobacteria-Deltaproteobacteria-Unclassified				0	0	0	0	0		0	0	0	0	0		0	0	0	0	0		0.00334042	0.000151976	0.000455512	0	0		0	0	0	0	0	0		0	0	0	0	0	0		0	0	0	0	0	0
121	Proteobacteria-Epsilonproteobacteria-Campylobacterales-Campylobacteraceae-Campylobacter				0	0	0	0.000152068	0		0	0.000151837	0.000606612	0	0.000151791		0.00168299	0.000151814	0.00439927	0.000606704	0.000152323		0.000151837	0.000303951	0	0	0		0	0	0	0	0	0		0	0	0.000151607	0	0	0		0	0	0	7.5861e-05	0	0
122	Proteobacteria-Gammaproteobacteria-Aeromonadales-Succinivibrionaceae-Succinivibrio				0	0	0.00106173	0.00638686	0.00182149		0	0.00106286	0	0.00106254	0.000303582		0.000152999	0.00333991	0.000606796	0.000455028	0.00106626		0.000303674	0	0.00151837	0.00333738	0.00197328		0	0	0	0	0	0		0	0	0	0	0	0		0	0	0	0	0	0
123	Proteobacteria-Gammaproteobacteria-Enterobacteriales-Enterobacteriaceae-Citrobacter				0	0	0	0	0		0.000910332	0	0.000454959	0.000151791	0.000455373		0	0	0.000303398	0.000151676	0		0	0.000759878	0.000607349	0	0		0	0	0	0	0	0		0	0	0	0	0.0174401	0.000455166		0	0	0	0	0	0
124	Proteobacteria-Gammaproteobacteria-Enterobacteriales-Enterobacteriaceae-Enterobacter				0	0.000152022	0	0	0.000151791		0	0	0	0	0		0.000917993	0.000151814	0	0.000455028	0		0.000151837	0.0305471	0	0.000758495	0		0	0	0	0	0	0		0	0	0	0	0	0		0	0	0	0	0	0
125	Proteobacteria-Gammaproteobacteria-Enterobacteriales-Enterobacteriaceae-Escherichia				0.0346031	0.00456066	0.00288184	0.0818127	0.00182149		0.00606888	0.00592165	0.00409463	0.0068306	0.00667881		0.119186	0.00333991	0.0497573	0.011224	0.000456969		0.000455512	0.0237082	0.00394777	0.018659	0.0160899		0.00697498	0.00682542	0.000909918	0.0362396	0.00106125	0.0332271		0.0230478	0.00455097	0.00697392	0.000151653	0.099636	0.0127447		0.00257967	0.000151768	0	0.00326202	0.00121414	0.00515855
126	Proteobacteria-Gammaproteobacteria-Enterobacteriales-Enterobacteriaceae-Klebsiella				0	0.000152022	0.00303352	0.000456204	0.00121433		0	0	0	0.000151791	0		0.00321297	0.000303628	0.000151699	0.000151676	0		0	0.025076	0.000151837	0.00637136	0.021099		0	0.000151676	0	0	0	0.0121378		0	0	0	0	0.00424628	0.00075861		0	0	0	0	0	0
127	Proteobacteria-Gammaproteobacteria-Enterobacteriales-Enterobacteriaceae-Raoultella				0	0.000304044	0	0.000152068	0.000151791		0	0	0.000151653	0	0.000151791		0	0	0	0	0		0.000455512	0.000911854	0.000759186	0.000151699	0.000303582		0	0	0	0	0	0		0	0	0	0	0	0		0	0	0	0	0	0
128	Proteobacteria-Gammaproteobacteria-Enterobacteriales-Enterobacteriaceae-Unclassified				0.0109273	0.00896929	0.00075838	0.0279805	0.00227687		0.00788955	0.00288491	0.00409463	0.034912	0.00834851		0.0186659	0.00288447	0.00788835	0.00333687	0.000761615		0.000759186	0.0278116	0.00182205	0.00485437	0.0034912		0.00015163	0.000151676	0	0.0103108	0	0.00925504		0.00075815	0.00333738	0.000151607	0	0.00652108	0.000910332		0.000151745	0	0	0	0.000151768	0.00197239
129	Proteobacteria-Gammaproteobacteria-Pasteurellales-Pasteurellaceae-Actinobacillus				0	0.000456066	0	0	0		0	0	0	0	0		0	0	0	0	0		0	0.000151976	0	0	0.000607165		0	0	0	0	0	0		0.00090978	0.00621966	0	0	0	0		0	0	0	0	0	0
130	Proteobacteria-Gammaproteobacteria-Pasteurellales-Pasteurellaceae-Haemophilus				0.000303536	0.165248	0	0	0.000151791		0.000303444	0	0	0	0		0.000305998	0.000759071	0.000151699	0.000151676	0		0	0.00243161	0	0.0209345	0.0160899		0.00879454	0.00106173	0.000758265	0.00136467	0.000303214	0.00121378		0.0397271	0.158829	0.000909642	0.00379133	0.0103124	0.00591716		0.000151745	0.00607072	0	0.00151722	0.00622249	0.000303444
131	Proteobacteria-Gammaproteobacteria-Pseudomonadales-Moraxellaceae-Acinetobacter				0.00121414	0.00456066	0.000455028	0.000760341	0.00212508		0.000910332	0.000759186	0.000151653	0.000607165	0.000303582		0.00413097	0	0.00166869	0	0.00137091		0.0012147	0.000759878	0.00303674	0.000455097	0.000303582		0.00015163	0	0	0	0	0.000151722		0	0.000151699	0	0.000151653	0	0.000151722		0	0	0	0	0.000151768	0
132	Proteobacteria-Gammaproteobacteria-Pseudomonadales-Moraxellaceae-Unclassified				0	0.00106415	0	0	0.000303582		0	0	0	0.000151791	0.000151791		0.000611995	0	0	0	0		0	0	0.000151837	0	0		0	0	0	0	0	0		0	0	0	0	0	0		0	0	0	0	0	0
133	Proteobacteria-Gammaproteobacteria-Pseudomonadales-Pseudomonadaceae-Pseudomonas				0	0.000152022	0	0	0		0	0	0	0	0		0	0	0	0	0		0	0.000151976	0	0	0		0	0.000151676	0	0	0	0		0	0	0	0	0	0		0	0	0.000454959	0	0	0
134	Proteobacteria-Gammaproteobacteria-Xanthomonadales-Xanthomonadaceae				0	0	0	0	0		0	0	0	0	0		0.000152999	0	0	0	0.0019802		0	0	0	0	0		0	0	0	0	0	0		0	0	0	0	0	0		0	0	0	0	0	0
135	Proteobacteria-Gammaproteobacteria-Xanthomonadales-Xanthomonadaceae-Unclassified				0	0	0	0	0		0	0	0	0	0		0.00168299	0	0	0	0		0	0	0	0	0		0	0	0	0	0	0		0	0	0	0	0	0		0	0	0	0	0	0
136	Proteobacteria-Unclassified				0	0	0.00106173	0.000608273	0		0.000910332	0.0024294	0.000606612	0.000303582	0.00136612		0	0	0	0	0.00167555		0.000455512	0	0.000151837	0	0		0	0	0	0	0	0		0	0	0	0	0	0		0	0	0	0	0	0
137
138	Tenericutes-Erysipelotrichi-Erysipelotrichales-Erysipelotrichaceae-Bulleidia				0	0.000304044	0.00803883	0.00988443	0.01017		0.0040965	0.00106286	0.007431	0.00364299	0.0085003		0.0177479	0.00698345	0.021693	0.00500531	0.00639756		0.0387185	0.0106383	0.0268752	0.0113774	0.0185185		0	0	0	0	0	0		0	0	0	0	0	0		0	0	0	0	0	0
139	Tenericutes-Erysipelotrichi-Erysipelotrichales-Erysipelotrichaceae-Catenibacterium				0.0195781	0.020979	0.00242682	0.006691	0.0221615		0.0121378	0.00409961	0.00197149	0.00182149	0.00136612		0.0166769	0.00151814	0.0230583	0.00530866	0.0033511		0.00212572	0.00744681	0.0180686	0.00182039	0.00136612		0	0	0	0	0	0		0	0	0	0	0	0		0	0	0	7.5861e-05	0	0
140	Tenericutes-Erysipelotrichi-Erysipelotrichales-Erysipelotrichaceae-Clostridium				0	0	0	0	0		0	0.000151837	0	0	0.000151791		0	0	0	0	0		0	0	0.000303674	0	0		0.00090978	0.00075838	0.000151653	0	0.00242571	0.000455166		0.0112206	0.00318568	0.00318375	0.000606612	0.0022748	0.0013655		0.00227618	0.00151768	0.000909918	0.00485511	0.00516012	0.00197239
141	Tenericutes-Erysipelotrichi-Erysipelotrichales-Erysipelotrichaceae-Coprobacillus				0	0	0	0.000608273	0		0	0	0	0	0		0	0	0	0	0		0	0	0	0	0		0.00030326	0	0	0	0	0		0	0	0	0	0	0		0	0	0	0.000227583	0	0
142	Tenericutes-Erysipelotrichi-Erysipelotrichales-Erysipelotrichaceae-Holdemania				0	0	0.000151676	0	0		0	0	0	0	0		0	0	0	0	0		0	0	0	0	0		0.00121304	0.00136508	0.00197149	0	0	0.00379305		0.00060652	0.000151699	0.000758035	0.00121322	0	0.002731		0.00030349	0.000303536	0.000151653	0.000834471	0.000607072	0.00121378
143	Tenericutes-Erysipelotrichi-Erysipelotrichales-Erysipelotrichaceae-p-75-a5				0	0	0.00652207	0.0117092	0.000303582		0.00197239	0.00911023	0.00288141	0.0825744	0.00758956		0.0160649	0.0010627	0.000151699	0.00121341	0.00411272		0.0429699	0.00288754	0.000303674	0.0153216	0.00288403		0	0	0	0	0	0		0	0	0	0	0	0		0	0	0	0	0	0
144	Tenericutes-Erysipelotrichi-Erysipelotrichales-Erysipelotrichaceae-Unclassified				0.0452269	0.0431742	0.00621872	0.0270681	0.0144202		0.00546199	0.00425144	0.0118289	0.0132058	0.00485732		0.00719094	0.0124488	0.146086	0.011224	0.00472201		0.0103249	0.01231	0.0153356	0.00804005	0.00561627		0	0.000151676	0	0	0	0		0	0.000910194	0	0.00106157	0	0.00075861		0.000151745	0	0	0.000455166	0.000910609	0.000303444
145	Tenericutes-Erysipelotrichi-Erysipelotrichales-vadinHA31-RFN20				0	0	0.000455028	0	0.000151791		0	0	0.000454959	0	0		0.000152999	0.000151814	0	0	0.000761615		0.000455512	0.000151976	0.00227756	0.00273058	0.00288403		0	0	0	0	0	0		0	0	0	0	0	0		0	0	0	0	0	0
146	Tenericutes-ML615J-28-Unclassified				0	0	0.00136508	0.000760341	0.000151791		0.000303444	0	0	0	0		0	0	0	0	0		0	0	0	0	0		0	0	0	0	0	0		0	0	0	0	0	0		0	0	0	0	0	0
147	Tenericutes-Mollicutes-Anaeroplasmatales-Anaeroplasmataceae-Asteroleplasma				0	0	0	0.000152068	0		0	0.000151837	0	0	0		0	0.000151814	0	0	0.000761615		0	0	0.000607349	0.000455097	0.00121433		0	0	0	0	0	0		0	0	0	0	0	0		0	0	0	0	0	0
148	Tenericutes-Mollicutes-RF39-Unclassified				0.000151768	0	0.0185045	0.0509428	0		0.241541	0.0703006	0.174401	0.134639	0.310868		0.101897	0.00592075	0.00834345	0.00273017	0.0840823		0.101579	0.00911854	0.084877	0	0.0253491		0	0	0	0	0	0		0	0	0	0	0	0.000151722		0.00333839	0.0435574	0.248711	0.176604	0.0578236	0.129267
149		0
150		0
151		0
152		0
[truncated: 11 more columns]
